# Supplementary material for: Unsupervised Machine-Learning-Based Endotype Discovery Using Iterative Resampling in Dupilumab-Treated Patients
Source: Int J Mol Sci. 2026 Jun 10;27(12):5266. doi: 10.3390/ijms27125266 (PMC13300600; doi:10.3390/ijms27125266)
Supplement: Supplementary file 1 [file ijms-27-05266-s001.zip]

Archive with 2 entries (2 files):
- 3_Supplementary Figures Dupilumab - IJMS.pdf
- Supplemetary Tables_IJMS.xlsx
