# Supplementary material for: Unsupervised Machine-Learning-Based Endotype Discovery Using Iterative Resampling in Dupilumab-Treated Patients
Source: Int J Mol Sci. 2026 Jun 10;27(12):5266. doi: 10.3390/ijms27125266 (PMC13300600; doi:10.3390/ijms27125266)
Supplement: Supplementary file 1 [file ijms-27-05266-s001.zip › Supplemetary Tables_IJMS.xlsx]

## Sheet: Glossary
Table S1. Demographic and clinical characteristics of patient clinical subgroups.
Data are presented as the mean ± Standard Deviation or frequency (percentage, %) with the corresponding p-value. ACT, Asthma Control Test; BMI, body mass index; FENO, Fractional Exhaled Nitric Oxide; FEV1, Forced expiratory volume in 1 second; N-ERD, Nonsteroidal anti-inflammatory drugs intolerance-Exacerbated Respiratory Disease; OCS, oral corticosteroids; SNOT-22, Sino-Nasal Outcome Test 22; p-…
Table S2. Non-asthmatic control (30) vs Asthmatic patients (18) Differentially Expressed Genes (sorted by padj).
This table shows differentially expressed genes between non-asthmatic controls (n=30) and asthmatic patients (n=18). Genes are sorted by adjusted p-value (padj).
Column descriptions:
Ensembl_ID: Unique Ensembl gene identifier
Gene_Name: Official gene symbol
Correlation: Correlation coefficient between gene expression and CBD/differential count of the peripheral blood
Fold Change: fold change between groups
P-value: Raw statistical significance value
Adjusted P-value (padj): P-value adjusted for multiple testing (FDR correction)
Table S3. Gene Ontology (GO) enrichment analysis of Biological Processes (BP) between non-asthmatic controls (n=30) and asthmatic patients (n=18) using STRING
This table presents the results of GO Biological Process enrichment analysis based on differentially expressed genes identified between study groups. Enrichment was performed using STRING functional enrichment analysis.
Column descriptions:
GO_Term_ID: Identifier of the Gene Ontology term
GO_Term_Description: Functional annotation of the GO term
Observed_Gene_Count: indicates how many proteins in your network are annotated with a particular term.
Background_Gene_Count: indicates how many proteins in total (in your network and in the background) have this term assigned.
Strength: Log10(observed / expected). This measure describes how large the enrichment effect is. It’s the ratio between i) the number of proteins in your network that are annotated with a term and ii) the number of proteins that we expect to be annotated with this term in a random network of the same size.
Signal: The signal is defined as a weighted harmonic mean between the observed/expected ratio and -log(FDR). FDR tends to emphasize larger terms due to their potential for achieving lower p-values, while the observed/expected ratio highlights smaller terms, which have a high foreground to background ratio but cannot achieve low FDR values due to their size. The signal measure seeks to balance bot…
False discovery rate (FDR): this measure describes how significant the enrichment is. Shown are p-values corrected for multiple testing within each category using the Benjamini–Hochberg procedure.
Table S4. Gene Ontology Over Representation Analysis (ORA) of differentially expressed genes between non-asthmatic controls and asthmatic patients (BP, biological process; CC, cellular compartment; MF, molecular function).
This table shows Gene Ontology (GO) Over Representation Analysis results for differentially expressed genes between non-asthmatic controls (n=30) and asthmatic patients (n=18). GO terms are categorized into Biological Process (BP), Cellular Component (CC), and Molecular Function (MF).
Column descriptions:
GO_Term: Identifier of the Gene Ontology term
Description: Functional annotation of the GO term
Size: Total number of genes annotated to the GO term in the background set
Overlap: Number of differentially expressed genes associated with the GO term
Expect: Number of genes expected by chance
Enrichment_Ratio: Ratio of observed to expected gene counts
P_value: Raw significance of enrichment
FDR: False discovery rate adjusted p-value
Type: GO category (BP, CC, or MF)
Table S5. Gene Set Enrichment Analysis (GSEA) of Gene Ontology terms for transcriptional changes between non-asthmatic controls and asthmatic patients.
This table presents Gene Set Enrichment Analysis (GSEA) results for Gene Ontology (GO) terms comparing non-asthmatic controls (n=30) and asthmatic patients (n=18). The analysis identifies coordinated transcriptional changes at the pathway level.
Column descriptions:
Gene_Set: Identifier of the GO gene set
Description: Functional annotation of the GO term
Enrichment_Score: Raw enrichment score reflecting overrepresentation at the extremes of the ranked gene list
Normalized_Enrichment_Score: Enrichment score normalized for gene set size and multiple testing
P_value: Nominal statistical significance of enrichment
FDR: False discovery rate adjusted p-value
Size: Number of genes included in the gene set
Table S6. Dupilumab treatment Differentially Expressed Genes of G0 (sorted by padj).
This table presents genes differentially expressed after dupilumab treatment in the G0 patient group (n=18). Genes are ranked according to statistical significance (adjusted p-value, padj).
Column descriptions:
Ensembl_ID: Unique Ensembl gene identifier
Gene_Name: Official gene symbol
Correlation: Correlation coefficient between gene expression and CBD/differential count of the peripheral blood
Fold Change: fold change between groups
P-value: Raw statistical significance value
Adjusted P-value (padj): P-value adjusted for multiple testing (FDR correction)
Table S7. Dupilumab treatment Differentially Expressed Genes of G1 Subgroup (sorted by padj).
This table presents genes differentially expressed after dupilumab treatment in the G1 patient subgroup (n=10). Genes are ranked according to statistical significance (adjusted p-value, padj).
Column descriptions:
Ensembl_ID: Unique Ensembl gene identifier
Gene_Name: Official gene symbol
Correlation: Correlation coefficient between gene expression and CBD/differential count of the peripheral blood
Fold Change: fold change between groups
P-value: Raw statistical significance value
Adjusted P-value (padj): P-value adjusted for multiple testing (FDR correction)
Table S8. Gene Ontology (GO) enrichment analysis of Biological Processes (BP) between pre- and post-treatment asthmatic patients receiving dupilumab in G1 using STRING
This table presents GO Biological Process enrichment results based on differentially expressed genes identified in the G1 subgroup following dupilumab treatment. Enrichment analysis was performed using STRING functional enrichment tools.
Column descriptions:
GO_Term_ID: Identifier of the Gene Ontology term
GO_Term_Description: Functional annotation of the GO term
Observed_Gene_Count: indicates how many proteins in your network are annotated with a particular term.
Background_Gene_Count: indicates how many proteins in total (in your network and in the background) have this term assigned.
Strength: Log10(observed / expected). This measure describes how large the enrichment effect is. It’s the ratio between i) the number of proteins in your network that are annotated with a term and ii) the number of proteins that we expect to be annotated with this term in a random network of the same size.
Signal: The signal is defined as a weighted harmonic mean between the observed/expected ratio and -log(FDR). FDR tends to emphasize larger terms due to their potential for achieving lower p-values, while the observed/expected ratio highlights smaller terms, which have a high foreground to background ratio but cannot achieve low FDR values due to their size. The signal measure seeks to balance bot…
False discovery rate (FDR): this measure describes how significant the enrichment is. Shown are p-values corrected for multiple testing within each category using the Benjamini–Hochberg procedure.
Table S9. Gene Ontology Over Representation Analysis (ORA) of differentially expressed genes between pre- and post-treatment asthmatic patients receiving dupilumab in G1 (BP, biological process; CC, cellular compartment; MF, molecular function).
This table shows Gene Ontology (GO) Over Representation Analysis results for differentially expressed genes between pre- and post- asthmatic patients (n=18) receiving dupilumab in G1. GO terms are categorized into Biological Process (BP), Cellular Component (CC), and Molecular Function (MF).
Column descriptions:
GO_Term: Identifier of the Gene Ontology term
Description: Functional annotation of the GO term
Size: Total number of genes annotated to the GO term in the background set
Overlap: Number of differentially expressed genes associated with the GO term
Expect: Number of genes expected by chance
Enrichment_Ratio: Ratio of observed to expected gene counts
P_value: Raw significance of enrichment
FDR: False discovery rate adjusted p-value
Type: GO category (BP, CC, or MF)
Table S10. Gene Set Enrichment Analysis (GSEA) of Gene Ontology terms for transcriptional changes between pre- and post-treatment asthmatic patients receiving dupilumab in G1.
This table presents Gene Set Enrichment Analysis (GSEA) results for Gene Ontology (GO) terms comparing pre- and post-treatment asthmatic patients receiving dupilumab in G1. The analysis identifies coordinated transcriptional changes at the pathway level.
Column descriptions:
Gene_Set: Identifier of the GO gene set
Description: Functional annotation of the GO term
Enrichment_Score: Raw enrichment score reflecting overrepresentation at the extremes of the ranked gene list
Normalized_Enrichment_Score: Enrichment score normalized for gene set size and multiple testing
P_value: Nominal statistical significance of enrichment
FDR: False discovery rate adjusted p-value
Size: Number of genes included in the gene set
Table S11. Dupilumab treatment Differentially Expressed Genes of G2 Subgroup (sorted by p-value).
This table presents genes differentially expressed after dupilumab treatment in the G2 patient subgroup (n=8). Genes are ranked according to statistical significance (adjusted p-value, padj).
Column descriptions:
Ensembl_ID: Unique Ensembl gene identifier
Gene_Name: Official gene symbol
Correlation: Correlation coefficient between gene expression and CBD/differential count of the peripheral blood
Fold Change: fold change between groups
P-value: Raw statistical significance value
Adjusted P-value (padj): P-value adjusted for multiple testing (FDR correction)
Table S12. Treatment response classification for asthma.
This table presents the classification of treatment response in asthmatic patients following dupilumab therapy using the FEOS score. Patients were stratified according to changes in FEOS scores before and after treatment.
ACT: Asthma Control Test; AwCRSwNP: asthma with CRSwNP; FEV1: Forced expiratory volume in 1 second; N-ERD: Non-steroidal anti-inflammatory drugs intolerance-Exacerbated Respiratory Disease; NO: no oral corticosteroids intake; Non-SR: non-super-responder; OCS: oral corticosteroids intake; SR: super-responder; *: transcriptomic samples; ^: G1 samples; #: G2 samples; – : Not available data.
Table S13. Distribution of patients and healthy controls as well as validated genes according to the transcriptomic assays.
This table summarizes the distribution of study participants (healthy controls and asthmatic patients) stratified into clinical subgroups as well as the genes validated by qPCR.
CRSwNP: Chronic rhinosinusitis with nasal polyposis; HCs: Healthy controls; N-ERD: Nonsteroidal anti-inflammatory drug (NSAID)-exacerbated respiratory disease; T0: sample before dupilumab treatment; T6: sample after 6 months of dupilumab.
Table S14. Sequences of primers used in the qPCR validation analysis.
This table provides the nucleotide sequences of primers used for quantitative PCR (qPCR) validation of gene expression results obtained from transcriptomic analyses. Primers were either commercially obtained or designed de novo and validated in silico prior to experimental use.

## Sheet: S1
Table S1. Demographic and clinical characteristics of patient clinical subgroups.
	Patients (n=18)
	Asthma	Asthma	N-ERD T0	N-ERD T6
	+	+	(n=12)	(n=12)
	CRSwNP T0 (n=6)	CRSwNP T6 (n=6)
Male sex (%)	5 (83.3%)	–	6 (50.0%)	–
			0.171#
Age	56.8 ± 7.5	–	49.9 ± 11.6	–
			0.122#
BMI	26.6 ± 3.2	–	26.3 ± 3.7	–
			0.951#
Ever-smoker (%)	5 (83.3%)	–	5 (41.7%)	–
			0.094#
Atopy (%)	2 (33.3%)	–	7 (58.3%)	–
			0.317#
OCS use (%)	2 (33.3%)	2 (33.3%)	3 (25.0%)	1 (8.3%)
		0.014*	0.710#	0.070*
Exacerbation/year	6.0 ± 5.1	0.0 ± 0.0	0.3 ± 0.5	0.0 ± 0.0
		0.027*	0.001#	0.083*
ACT	13.4 ± 4.6	21.5 ± 4.4	19.1 ± 6.5	23.9 ± 1.5
		0.080*	0.077#	0.051*
FEV1 (mL)	2140 ± 310	3190 ± 762	2704 ± 1016	3025 ± 1107
		0.075*	0.091#	0.071*
FEV1 (%)	65.7 ± 7.9	96.0 ± 24.8	82.4 ± 20.3	96.4 ± 17.3
		0.116*	0.025#	0.028*
FeNO (ppb)	95.6 ± 36.7	60.0 ± 39.0	45.1 ± 36.4	22.4 ± 12.2
		0.144*	0.020#	0.040*
SNOT-22	38.6 ± 15.9	18.8 ± 22.2	64.5 ± 22.7	20.7 ± 16.3
		0.068*	0.047#	0.003*
Serum IgE (kU/L)	1087 ± 1923	456 ± 878	263 ± 380	95 ± 181
		0.028*	0.075#	0.002*
Eosinophils/µL	625 ± 514	1202 ± 667	459 ± 527	973 ± 666
		0.080*	0.373#	0.060*
Data are presented as the mean ± Standard Deviation or frequency (percentage, %) with the corresponding p-value. ACT, Asthma Control Test; BMI, body mass index; FENO, Fractional Exhaled Nitric Oxide; FEV1, Forced expiratory volume in 1 second; N-ERD, Nonsteroidal anti-inflammatory drugs intolerance-Exacerbated Respiratory Disease; OCS, oral corticosteroids; SNOT-22, Sino-Nasal Outcome Test 22; p-…

## Sheet: S2
Table S2. Non-asthmatic control (30) vs Asthmatic patients (18) Differentially Expressed Genes (sorted by padj).
Ensembl_ID	Gene_Name	Correlation	FoldChange	p-value	padj
ENSG00000202058	RN7SKP80		6.92E+02	0.000	0.00E+00
ENSG00000161970	RPL26		-1.39E+01	0.000	0.00E+00
ENSG00000266019	MIR3609		-4.60E+01	0.000	0.00E+00
ENSG00000202538	RNU4-2		-1.41E+02	0.000	0.00E+00
ENSG00000237973	MTCO1P12		-5.59E+02	0.000	0.00E+00
ENSG00000198744	MTCO3P12		-1.33E+03	0.000	0.00E+00
ENSG00000200795	RNU4-1		-1.49E+02	0.000	9.02E-295
ENSG00000269028	MTRNR2L12		-1.17E+05	0.000	1.53E-277
ENSG00000229344	MTCO2P12		-1.99E+03	0.000	6.31E-268
ENSG00000269713	NBPF9		-1.33E+01	0.000	4.13E-255
ENSG00000208892	SNORA49		-1.01E+02	0.000	8.61E-252
ENSG00000225630	MTND2P28		-3.09E+03	0.000	1.28E-233
ENSG00000188536	HBA2		-3.01E+04	0.000	1.59E-223
ENSG00000206172	HBA1		-2.10E+04	0.000	3.20E-220
ENSG00000248527	MTATP6P1		-4.24E+02	0.000	1.70E-199
ENSG00000249348	UGDH-AS1		-2.18E+01	0.000	1.58E-197
ENSG00000200087	SNORA73B		-2.04E+01	0.000	1.57E-188
ENSG00000244734	HBB		-6.60E+04	0.000	9.31E-185
ENSG00000235655	H3P6		3.26E+01	0.000	3.23E-180
ENSG00000200959	SNORA74A		-6.66E+01	0.000	8.43E-178
ENSG00000283907	ENSG00000283907		-6.73E+05	0.000	8.09E-177
ENSG00000222489	SNORA79B		-4.96E+01	0.000	1.71E-174
ENSG00000282458	WASH5P		-4.25E+01	0.000	6.47E-170
ENSG00000281344	HELLPAR		-1.87E+01	0.000	5.60E-169
ENSG00000181458	TMEM45A		-2.79E+01	0.000	6.96E-165
ENSG00000241860	ENSG00000241860		-2.91E+01	0.000	1.30E-164
ENSG00000212402	SNORA74B		-2.75E+01	0.000	6.28E-160
ENSG00000206634	SNORA22		-3.82E+01	0.000	8.87E-159
ENSG00000201428	RN7SKP71		6.88E+01	0.000	3.87E-156
ENSG00000227063	RPL41P1		9.86E+02	0.000	7.14E-147
ENSG00000196205	EEF1A1P5		9.45E+00	0.000	7.51E-147
ENSG00000212232	SNORD17		-2.52E+01	0.000	3.86E-145
ENSG00000207445	SNORD15B		-1.83E+01	0.000	8.66E-142
ENSG00000255823	MTRNR2L8		-1.75E+03	0.000	5.52E-139
ENSG00000212443	SNORA53		-1.31E+01	0.000	1.89E-137
ENSG00000248360	LINC00504		-2.42E+01	0.000	1.08E-134
ENSG00000281383	ENSG00000281383		-3.29E+04	0.000	1.45E-129
ENSG00000156482	RPL30		-5.02E+00	0.000	4.72E-126
ENSG00000200488	RN7SKP203		1.18E+01	0.000	1.13E-123
ENSG00000243716	NPIPB5		-1.52E+01	0.000	5.99E-122
ENSG00000232164	LINC01873		-1.97E+03	0.000	2.71E-118
ENSG00000225972	MTND1P23		-1.11E+04	0.000	2.33E-116
ENSG00000280614	ENSG00000280614		-4.56E+06	0.000	1.69E-112
ENSG00000279417	ENSG00000279417		-1.31E+03	0.000	2.17E-110
ENSG00000249614	LINC02503		-1.71E+03	0.000	8.71E-110
ENSG00000133138	TBC1D8B		-9.63E+00	0.000	3.53E-105
ENSG00000220749	RPL21P28		5.77E+01	0.000	6.32E-105
ENSG00000247627	MTND4P12		-7.45E+02	0.000	5.35E-98
ENSG00000256618	MTRNR2L1		-3.63E+04	0.000	2.95E-96
ENSG00000249731	ENSG00000249731		-7.14E+02	0.000	5.35E-95
ENSG00000079482	OPHN1		-3.33E+00	0.000	1.40E-92
ENSG00000134419	RPS15A		-4.39E+00	0.000	1.14E-91
ENSG00000281181	ENSG00000281181		-2.09E+04	0.000	1.96E-89
ENSG00000208772	SNORD94		-1.50E+01	0.000	5.15E-89
ENSG00000161654	LSM12		-3.95E+00	0.000	7.15E-83
ENSG00000147168	IL2RG		-3.65E+00	0.000	4.53E-75
ENSG00000213934	HBG1		-2.82E+04	0.000	7.14E-69
ENSG00000265735	RN7SL5P		5.61E+00	0.000	2.76E-68
ENSG00000198242	RPL23A		-4.51E+00	0.000	1.86E-64
ENSG00000212464	SNORA12		-5.71E+00	0.000	1.06E-62
ENSG00000174749	FAM241A		-3.51E+00	0.000	3.84E-62
ENSG00000196565	HBG2		-1.77E+04	0.000	2.38E-61
ENSG00000142669	SH3BGRL3		-5.46E+00	0.000	6.33E-61
ENSG00000069869	NEDD4		-3.49E+00	0.000	4.11E-59
ENSG00000285437	POLR2J3		-5.72E+00	0.000	4.56E-59
ENSG00000167461	RAB8A		-3.00E+00	0.000	1.17E-58
ENSG00000197238	H4C11		-4.82E+00	0.000	1.66E-58
ENSG00000185862	EVI2B		-3.80E+00	0.000	1.93E-55
ENSG00000111775	COX6A1		-3.58E+00	0.000	6.26E-55
ENSG00000264343	NOTCH2NLA		-1.26E+01	0.000	8.56E-51
ENSG00000178913	TAF7		-1.83E+00	0.000	3.62E-50
ENSG00000174428	GTF2IRD2B		2.72E+00	0.000	5.81E-50
ENSG00000201998	SNORA23		-7.63E+00	0.000	6.06E-50
ENSG00000282508	LINC01002		-5.25E+00	0.000	1.12E-49
ENSG00000128340	RAC2		-2.73E+00	0.000	8.00E-47
ENSG00000126247	CAPNS1		-2.83E+00	0.000	3.08E-42
ENSG00000162511	LAPTM5		-2.72E+00	0.000	1.09E-40
ENSG00000232653	GOLGA8N		-3.40E+00	0.000	9.84E-39
ENSG00000167004	PDIA3		-2.10E+00	0.000	1.67E-38
ENSG00000131669	NINJ1		-3.03E+00	0.000	2.53E-37
ENSG00000182484	WASH6P		-2.78E+00	0.000	2.56E-37
ENSG00000136682	CBWD2		2.12E+00	0.000	4.49E-37
ENSG00000108774	RAB5C		-2.28E+00	0.000	3.46E-36
ENSG00000171928	TVP23B		1.78E+00	0.000	7.33E-36
ENSG00000270231	NBPF8		2.84E+00	0.000	1.80E-35
ENSG00000244509	APOBEC3C		-3.55E+00	0.000	3.77E-35
ENSG00000185201	IFITM2	Neutrophil	-3.72E+00	0.000	1.07E-33
ENSG00000108107	RPL28		-2.08E+00	0.000	1.15E-33
ENSG00000143951	WDPCP		-2.05E+00	0.000	8.06E-33
ENSG00000105700	KXD1		-2.22E+00	0.000	1.22E-32
ENSG00000130175	PRKCSH		-1.85E+00	0.000	2.42E-32
ENSG00000189339	SLC35E2B		-2.38E+00	0.000	9.54E-32
ENSG00000055208	TAB2		-1.80E+00	0.000	1.47E-31
ENSG00000075884	ARHGAP15		1.81E+00	0.000	2.39E-31
ENSG00000172757	CFL1		-2.01E+00	0.000	2.60E-31
ENSG00000280800	ENSG00000280800		-2.04E+03	0.000	4.13E-31
ENSG00000105063	PPP6R1		-2.27E+00	0.000	7.76E-31
ENSG00000177105	RHOG	Neutrophil	-2.43E+00	0.000	1.02E-30
ENSG00000145216	FIP1L1		-1.73E+00	0.000	2.36E-30
ENSG00000117616	RSRP1		1.70E+00	0.000	2.75E-29
ENSG00000186468	RPS23		-2.74E+00	0.000	3.25E-29
ENSG00000173153	ESRRA		2.07E+00	0.000	4.06E-29
ENSG00000163932	PRKCD		-2.15E+00	0.000	5.95E-29
ENSG00000213676	ATF6B		-2.14E+00	0.000	7.96E-29
ENSG00000150477	KIAA1328		-2.18E+00	0.000	8.09E-29
ENSG00000146112	PPP1R18		-2.45E+00	0.000	9.62E-29
ENSG00000114353	GNAI2		-1.98E+00	0.000	1.29E-28
ENSG00000183513	COA5		1.72E+00	0.000	3.13E-28
ENSG00000004059	ARF5		-2.40E+00	0.000	4.41E-28
ENSG00000105329	TGFB1		-3.39E+00	0.000	5.01E-28
ENSG00000075785	RAB7A		-2.45E+00	0.000	6.92E-28
ENSG00000147065	MSN		-2.58E+00	0.000	7.73E-28
ENSG00000166340	TPP1		-2.96E+00	0.000	9.41E-28
ENSG00000253352	TUG1		-1.59E+00	0.000	2.71E-27
ENSG00000011600	TYROBP	Neutrophil	-2.35E+00	0.000	3.92E-27
ENSG00000167283	ATP5MG		-1.69E+00	0.000	7.98E-27
ENSG00000200312	RN7SKP255		2.91E+00	0.000	1.03E-26
ENSG00000163191	S100A11	Neutrophil	-3.16E+00	0.000	1.52E-26
ENSG00000116786	PLEKHM2		-1.74E+00	0.000	4.50E-26
ENSG00000102119	EMD		-2.31E+00	0.000	4.50E-26
ENSG00000119820	YIPF4		1.70E+00	0.000	1.03E-25
ENSG00000183598	H3C13		4.39E+00	0.000	1.15E-25
ENSG00000137075	RNF38		-1.68E+00	0.000	1.47E-25
ENSG00000277157	H4C4		2.54E+00	0.000	2.22E-25
ENSG00000131495	NDUFA2		-2.21E+00	0.000	2.34E-25
ENSG00000130706	ADRM1		-2.00E+00	0.000	3.60E-25
ENSG00000086062	B4GALT1		-2.14E+00	0.000	3.66E-25
ENSG00000178719	GRINA		-3.42E+00	0.000	5.19E-25
ENSG00000079616	KIF22		-1.89E+00	0.000	7.20E-25
ENSG00000185485	SDHAP1		2.54E+00	0.000	8.77E-25
ENSG00000173039	RELA		-2.15E+00	0.000	1.50E-24
ENSG00000132466	ANKRD17		-1.85E+00	0.000	2.45E-24
ENSG00000159840	ZYX		-3.51E+00	0.000	3.10E-24
ENSG00000078369	GNB1		-1.51E+00	0.000	4.31E-24
ENSG00000108651	UTP6		1.52E+00	0.000	4.68E-24
ENSG00000111679	PTPN6		-2.02E+00	0.000	5.70E-24
ENSG00000147140	NONO		-1.57E+00	0.000	5.81E-24
ENSG00000054611	TBC1D22A		1.56E+00	0.000	6.66E-24
ENSG00000276168	RN7SL1		3.06E+00	0.000	7.53E-24
ENSG00000085514	PILRA		-3.07E+00	0.000	7.65E-24
ENSG00000064601	CTSA		-2.15E+00	0.000	8.16E-24
ENSG00000184922	FMNL1		-2.93E+00	0.000	8.84E-24
ENSG00000198624	CCDC69		-1.73E+00	0.000	9.74E-24
ENSG00000174903	RAB1B		-2.47E+00	0.000	9.85E-24
ENSG00000173545	ZNF622		1.58E+00	0.000	1.02E-23
ENSG00000204619	PPP1R11		-1.80E+00	0.000	1.90E-23
ENSG00000270055	ENSG00000270055		-2.53E+00	0.000	2.07E-23
ENSG00000007168	PAFAH1B1		-1.55E+00	0.000	2.35E-23
ENSG00000137207	YIPF3		-2.58E+00	0.000	2.45E-23
ENSG00000241553	ARPC4		1.75E+00	0.000	5.83E-23
ENSG00000214753	HNRNPUL2		-1.69E+00	0.000	7.56E-23
ENSG00000131236	CAP1	Neutrophil	-1.69E+00	0.000	1.75E-22
ENSG00000104853	CLPTM1		-2.09E+00	0.000	2.00E-22
ENSG00000184640	SEPTIN9		-1.78E+00	0.000	2.45E-22
ENSG00000197111	PCBP2		-1.93E+00	0.000	2.82E-22
ENSG00000170043	TRAPPC1		-2.19E+00	0.000	3.25E-22
ENSG00000075624	ACTB		-1.92E+00	0.000	5.84E-22
ENSG00000130382	MLLT1		-2.18E+00	0.000	5.95E-22
ENSG00000112624	BICRAL		-1.62E+00	0.000	6.02E-22
ENSG00000204070	SYS1		-1.77E+00	0.000	9.37E-22
ENSG00000274618	H4C6		2.26E+00	0.000	1.07E-21
ENSG00000187837	H1-2		2.05E+00	0.000	1.08E-21
ENSG00000110108	TMEM109		-1.89E+00	0.000	1.16E-21
ENSG00000100243	CYB5R3		-3.03E+00	0.000	1.19E-21
ENSG00000102265	TIMP1		-2.37E+00	0.000	1.37E-21
ENSG00000175224	ATG13		-1.66E+00	0.000	1.67E-21
ENSG00000197563	PIGN		-1.60E+00	0.000	1.69E-21
ENSG00000128245	YWHAH		-2.25E+00	0.000	1.84E-21
ENSG00000166825	ANPEP		-3.10E+00	0.000	2.60E-21
ENSG00000079432	CIC		-2.64E+00	0.000	4.95E-21
ENSG00000232112	TMA7		-1.93E+00	0.000	5.14E-21
ENSG00000159388	BTG2		-3.38E+00	0.000	5.25E-21
ENSG00000171295	ZNF440		1.72E+00	0.000	5.74E-21
ENSG00000031823	RANBP3		-1.57E+00	0.000	8.93E-21
ENSG00000163041	H3-3A	Neutrophil	-1.84E+00	0.000	9.03E-21
ENSG00000117091	CD48		-1.89E+00	0.000	9.68E-21
ENSG00000104894	CD37		-2.05E+00	0.000	1.27E-20
ENSG00000231925	TAPBP		-2.41E+00	0.000	1.33E-20
ENSG00000179820	MYADM		-3.00E+00	0.000	1.44E-20
ENSG00000076944	STXBP2		-2.12E+00	0.000	1.48E-20
ENSG00000142444	TIMM29		1.87E+00	0.000	3.28E-20
ENSG00000173480	ZNF417		1.62E+00	0.000	3.97E-20
ENSG00000130813	SHFL		-2.07E+00	0.000	4.83E-20
ENSG00000101421	CHMP4B		-1.91E+00	0.000	5.44E-20
ENSG00000002834	LASP1		-1.97E+00	0.000	6.08E-20
ENSG00000241839	PLEKHO2		-2.31E+00	0.000	8.07E-20
ENSG00000164305	CASP3	Eosinophil High	1.86E+00	0.000	9.86E-20
ENSG00000204237	OXLD1		1.83E+00	0.000	9.89E-20
ENSG00000072736	NFATC3		-1.68E+00	0.000	1.22E-19
ENSG00000164054	SHISA5		-1.98E+00	0.000	1.36E-19
ENSG00000105722	ERF		-2.09E+00	0.000	1.53E-19
ENSG00000228474	OST4		-2.15E+00	0.000	1.62E-19
ENSG00000156983	BRPF1		-1.52E+00	0.000	1.82E-19
ENSG00000143252	SDHC		-1.68E+00	0.000	1.91E-19
ENSG00000109171	SLAIN2		-1.54E+00	0.000	2.15E-19
ENSG00000198783	ZNF830		1.58E+00	0.000	2.18E-19
ENSG00000179218	CALR		-1.93E+00	0.000	2.28E-19
ENSG00000167996	FTH1		-3.02E+00	0.000	2.29E-19
ENSG00000168961	LGALS9		-2.40E+00	0.000	2.72E-19
ENSG00000068323	TFE3		-1.99E+00	0.000	3.27E-19
ENSG00000087365	SF3B2		-1.61E+00	0.000	3.78E-19
ENSG00000166598	HSP90B1		-1.63E+00	0.000	4.20E-19
ENSG00000167173	C15orf39		-3.12E+00	0.000	4.39E-19
ENSG00000114902	SPCS1		-1.66E+00	0.000	4.54E-19
ENSG00000154781	CCDC174		1.56E+00	0.000	4.60E-19
ENSG00000136504	KAT7		-1.51E+00	0.000	5.03E-19
ENSG00000172081	MOB3A		-2.40E+00	0.000	5.54E-19
ENSG00000121067	SPOP		1.54E+00	0.000	7.27E-19
ENSG00000198964	SGMS1		1.64E+00	0.000	7.90E-19
ENSG00000100412	ACO2		-1.56E+00	0.000	8.73E-19
ENSG00000155959	VBP1		1.55E+00	0.000	1.03E-18
ENSG00000105993	DNAJB6		-1.53E+00	0.000	1.07E-18
ENSG00000197405	C5AR1		-2.70E+00	0.000	1.14E-18
ENSG00000113845	TIMMDC1		1.60E+00	0.000	1.17E-18
ENSG00000143793	C1orf35		1.94E+00	0.000	1.32E-18
ENSG00000072501	SMC1A		-1.77E+00	0.000	1.47E-18
ENSG00000008441	NFIX		-3.90E+00	0.000	1.48E-18
ENSG00000263934	SNORD3A		-6.88E+00	0.000	1.50E-18
ENSG00000134287	ARF3		-1.94E+00	0.000	1.62E-18
ENSG00000204420	MPIG6B		-5.07E+00	0.000	1.74E-18
ENSG00000099940	SNAP29		-1.62E+00	0.000	1.76E-18
ENSG00000158805	ZNF276		1.58E+00	0.000	1.83E-18
ENSG00000186469	GNG2		-1.84E+00	0.000	1.84E-18
ENSG00000119314	PTBP3		-1.54E+00	0.000	2.01E-18
ENSG00000166889	PATL1		-1.82E+00	0.000	2.31E-18
ENSG00000198420	TCAF1		-1.84E+00	0.000	3.01E-18
ENSG00000132432	SEC61G		1.98E+00	0.000	3.71E-18
ENSG00000220008	LINGO3	Neutrophil	2.23E+00	0.000	4.11E-18
ENSG00000132604	TERF2		-1.99E+00	0.000	4.91E-18
ENSG00000106993	CDC37L1		1.70E+00	0.000	5.03E-18
ENSG00000160211	G6PD		-1.93E+00	0.000	5.13E-18
ENSG00000111540	RAB5B		-1.98E+00	0.000	5.19E-18
ENSG00000120727	PAIP2		-1.62E+00	0.000	5.31E-18
ENSG00000204604	ZNF468		1.68E+00	0.000	5.91E-18
ENSG00000167674	HDGFL2		1.55E+00	0.000	6.10E-18
ENSG00000204469	PRRC2A		-2.79E+00	0.000	7.45E-18
ENSG00000146278	PNRC1		-1.67E+00	0.000	9.27E-18
ENSG00000131759	RARA		-2.31E+00	0.000	1.04E-17
ENSG00000141480	ARRB2	Neutrophil	-1.75E+00	0.000	1.10E-17
ENSG00000224470	ATXN1L		-1.68E+00	0.000	1.11E-17
ENSG00000129353	SLC44A2		-1.95E+00	0.000	1.18E-17
ENSG00000148090	AUH		1.65E+00	0.000	1.35E-17
ENSG00000140497	SCAMP2		-1.53E+00	0.000	1.35E-17
ENSG00000115956	PLEK		-2.17E+00	0.000	1.70E-17
ENSG00000100836	PABPN1		-1.81E+00	0.000	1.72E-17
ENSG00000110046	ATG2A		-2.34E+00	0.000	1.92E-17
ENSG00000188092	GPR89B		1.88E+00	0.000	1.94E-17
ENSG00000101307	SIRPB1		-2.68E+00	0.000	2.03E-17
ENSG00000115216	NRBP1		-1.51E+00	0.000	2.13E-17
ENSG00000241837	ATP5PO		-1.97E+00	0.000	2.29E-17
ENSG00000135637	CCDC142		2.03E+00	0.000	2.95E-17
ENSG00000136715	SAP130		-1.58E+00	0.000	3.28E-17
ENSG00000055070	SZRD1		-1.52E+00	0.000	3.90E-17
ENSG00000179262	RAD23A		-2.89E+00	0.000	5.85E-17
ENSG00000148730	EIF4EBP2		-1.65E+00	0.000	6.28E-17
ENSG00000213625	LEPROT		-1.64E+00	0.000	6.29E-17
ENSG00000104859	CLASRP		-1.80E+00	0.000	6.62E-17
ENSG00000146066	HIGD2A		-1.79E+00	0.000	7.14E-17
ENSG00000103187	COTL1		-1.82E+00	0.000	7.49E-17
ENSG00000140264	SERF2		-2.17E+00	0.000	7.69E-17
ENSG00000168918	INPP5D		-1.63E+00	0.000	8.57E-17
ENSG00000276291	FRG1HP		1.90E+00	0.000	8.76E-17
ENSG00000156110	ADK		1.75E+00	0.000	9.80E-17
ENSG00000234127	TRIM26		-1.63E+00	0.000	1.00E-16
ENSG00000175309	PHYKPL		1.51E+00	0.000	1.02E-16
ENSG00000100387	RBX1		1.55E+00	0.000	1.38E-16
ENSG00000104823	ECH1		-1.62E+00	0.000	1.40E-16
ENSG00000104472	CHRAC1		-1.76E+00	0.000	1.80E-16
ENSG00000143862	ARL8A		-1.83E+00	0.000	1.85E-16
ENSG00000234129	ENSG00000234129		3.39E+00	0.000	2.91E-16
ENSG00000100568	VTI1B		-1.65E+00	0.000	2.96E-16
ENSG00000255197	ENSG00000255197		-2.38E+00	0.000	3.04E-16
ENSG00000101182	PSMA7		1.62E+00	0.000	3.16E-16
ENSG00000089327	FXYD5		-2.35E+00	0.000	3.29E-16
ENSG00000051523	CYBA		1.74E+00	0.000	3.66E-16
ENSG00000156831	NSMCE2		1.65E+00	0.000	3.92E-16
ENSG00000204256	BRD2		-1.54E+00	0.000	4.79E-16
ENSG00000116251	RPL22		-1.85E+00	0.000	5.05E-16
ENSG00000070756	PABPC1		-1.92E+00	0.000	5.16E-16
ENSG00000166925	TSC22D4		-1.88E+00	0.000	5.46E-16
ENSG00000169221	TBC1D10B		-2.27E+00	0.000	5.83E-16
ENSG00000116586	LAMTOR2		1.60E+00	0.000	6.67E-16
ENSG00000100060	MFNG		-1.58E+00	0.000	6.83E-16
ENSG00000131408	NR1H2		-1.91E+00	0.000	7.11E-16
ENSG00000175489	LRRC25		-2.16E+00	0.000	7.12E-16
ENSG00000146143	PRIM2		1.68E+00	0.000	8.02E-16
ENSG00000186594	MIR22HG		-2.73E+00	0.000	9.19E-16
ENSG00000171777	RASGRP4		-2.47E+00	0.000	9.54E-16
ENSG00000110880	CORO1C		-1.53E+00	0.000	1.09E-15
ENSG00000084463	WBP11		-2.01E+00	0.000	1.20E-15
ENSG00000160932	LY6E		-2.50E+00	0.000	1.29E-15
ENSG00000133059	DSTYK		1.51E+00	0.000	1.38E-15
ENSG00000087074	PPP1R15A		-3.16E+00	0.000	1.40E-15
ENSG00000099622	CIRBP		1.50E+00	0.000	1.61E-15
ENSG00000110711	AIP		-1.72E+00	0.000	1.78E-15
ENSG00000145860	RNF145		1.63E+00	0.000	2.11E-15
ENSG00000175756	AURKAIP1	Neutrophil	1.59E+00	0.000	2.20E-15
ENSG00000100280	AP1B1		-1.77E+00	0.000	2.43E-15
ENSG00000145439	CBR4		1.51E+00	0.000	2.69E-15
ENSG00000196757	ZNF700		1.51E+00	0.000	2.78E-15
ENSG00000071553	ATP6AP1		-1.72E+00	0.000	2.83E-15
ENSG00000198673	TAFA2		2.17E+00	0.000	3.36E-15
ENSG00000178764	ZHX2		-1.98E+00	0.000	3.61E-15
ENSG00000106635	BCL7B		-1.58E+00	0.000	4.26E-15
ENSG00000182162	P2RY8		-1.82E+00	0.000	4.36E-15
ENSG00000172936	MYD88		-2.00E+00	0.000	4.47E-15
ENSG00000102871	TRADD		1.53E+00	0.000	4.60E-15
ENSG00000110958	PTGES3		-1.51E+00	0.000	4.66E-15
ENSG00000116871	MAP7D1		-2.01E+00	0.000	5.17E-15
ENSG00000185829	ARL17A		-2.59E+00	0.000	5.27E-15
ENSG00000104964	TLE5		-1.81E+00	0.000	5.93E-15
ENSG00000002586	CD99		-1.65E+00	0.000	6.09E-15
ENSG00000130772	MED18		2.00E+00	0.000	8.61E-15
ENSG00000105205	CLC	Eosinophil High	5.56E+00	0.000	1.02E-14
ENSG00000220205	VAMP2		-2.21E+00	0.000	1.03E-14
ENSG00000188641	DPYD	Neutrophil	1.66E+00	0.000	1.16E-14
ENSG00000239883	PARGP1		1.99E+00	0.000	1.28E-14
ENSG00000133195	SLC39A11		1.85E+00	0.000	1.28E-14
ENSG00000131165	CHMP1A		-1.53E+00	0.000	1.56E-14
ENSG00000184584	STING1		-1.89E+00	0.000	1.74E-14
ENSG00000168488	ATXN2L		-2.15E+00	0.000	2.22E-14
ENSG00000066336	SPI1		-2.44E+00	0.000	2.29E-14
ENSG00000108518	PFN1		-1.69E+00	0.000	2.35E-14
ENSG00000197756	RPL37A		1.98E+00	0.000	2.39E-14
ENSG00000186063	AIDA		-1.88E+00	0.000	2.39E-14
ENSG00000188021	UBQLN2		-1.82E+00	0.000	2.48E-14
ENSG00000141232	TOB1		-1.83E+00	0.000	2.97E-14
ENSG00000019582	CD74		-2.39E+00	0.000	3.01E-14
ENSG00000153066	TXNDC11		-1.62E+00	0.000	3.08E-14
ENSG00000158869	FCER1G		-2.23E+00	0.000	3.22E-14
ENSG00000077549	CAPZB		-1.73E+00	0.000	3.28E-14
ENSG00000158406	H4C8		1.69E+00	0.000	4.04E-14
ENSG00000285693	ENSG00000285693		2.42E+00	0.000	4.62E-14
ENSG00000236977	ANKRD44-IT1		2.11E+00	0.000	4.78E-14
ENSG00000176994	SMCR8		-1.65E+00	0.000	5.24E-14
ENSG00000181222	POLR2A		-2.12E+00	0.000	5.75E-14
ENSG00000076108	BAZ2A		-1.87E+00	0.000	5.87E-14
ENSG00000111639	MRPL51		1.62E+00	0.000	5.93E-14
ENSG00000172965	MIR4435-2HG		1.77E+00	0.000	6.52E-14
ENSG00000083097	DOP1A		1.53E+00	0.000	7.31E-14
ENSG00000162783	IER5		1.59E+00	0.000	7.99E-14
ENSG00000146083	RNF44		-2.19E+00	0.000	7.99E-14
ENSG00000172530	BANP		1.52E+00	0.000	8.21E-14
ENSG00000099995	SF3A1		-1.81E+00	0.000	9.25E-14
ENSG00000171763	SPATA5L1		1.66E+00	0.000	9.26E-14
ENSG00000141551	CSNK1D		-2.22E+00	0.000	9.62E-14
ENSG00000075240	GRAMD4		1.67E+00	0.000	9.80E-14
ENSG00000197948	FCHSD1		-1.62E+00	0.000	9.80E-14
ENSG00000142089	IFITM3		-3.77E+00	0.000	1.13E-13
ENSG00000197746	PSAP		-1.72E+00	0.000	1.17E-13
ENSG00000104814	MAP4K1		-2.29E+00	0.000	1.21E-13
ENSG00000162734	PEA15		-1.89E+00	0.000	1.26E-13
ENSG00000197903	H2BC12		1.63E+00	0.000	1.33E-13
ENSG00000099341	PSMD8		-1.51E+00	0.000	1.38E-13
ENSG00000143373	ZNF687		-1.67E+00	0.000	1.40E-13
ENSG00000116704	SLC35D1	Eosinophil High	1.66E+00	0.000	1.43E-13
ENSG00000154146	NRGN		-3.34E+00	0.000	1.45E-13
ENSG00000073169	SELENOO		1.57E+00	0.000	1.47E-13
ENSG00000177169	ULK1		-2.16E+00	0.000	1.51E-13
ENSG00000107263	RAPGEF1		-1.70E+00	0.000	1.56E-13
ENSG00000135439	AGAP2		-1.80E+00	0.000	1.72E-13
ENSG00000100345	MYH9		-1.68E+00	0.000	1.77E-13
ENSG00000224870	MRPL20-AS1		1.60E+00	0.000	1.95E-13
ENSG00000141867	BRD4		-2.29E+00	0.000	2.00E-13
ENSG00000077984	CST7		-2.82E+00	0.000	2.04E-13
ENSG00000068383	INPP5A	Eosinophil	1.61E+00	0.000	2.04E-13
ENSG00000123689	G0S2		-9.66E+00	0.000	2.06E-13
ENSG00000181631	P2RY13		-2.24E+00	0.000	2.07E-13
ENSG00000166987	MBD6		-3.01E+00	0.000	2.26E-13
ENSG00000186812	ZNF397		1.79E+00	0.000	2.27E-13
ENSG00000103024	NME3		1.85E+00	0.000	2.37E-13
ENSG00000205744	DENND1C		-2.08E+00	0.000	2.44E-13
ENSG00000185864	NPIPB4		-2.24E+00	0.000	2.49E-13
ENSG00000072110	ACTN1		-1.82E+00	0.000	2.53E-13
ENSG00000173214	MFSD4B	Eosinophil	1.54E+00	0.000	2.61E-13
ENSG00000124422	USP22		-1.56E+00	0.000	3.00E-13
ENSG00000100299	ARSA		-1.88E+00	0.000	3.03E-13
ENSG00000165030	NFIL3	Neutrophil	-2.10E+00	0.000	3.29E-13
ENSG00000135956	TMEM127		-1.92E+00	0.000	3.40E-13
ENSG00000103363	ELOB		1.95E+00	0.000	3.46E-13
ENSG00000108523	RNF167		-1.96E+00	0.000	3.71E-13
ENSG00000144655	CSRNP1		-3.18E+00	0.000	3.74E-13
ENSG00000034152	MAP2K3		-2.15E+00	0.000	4.26E-13
ENSG00000162889	MAPKAPK2		-1.63E+00	0.000	4.32E-13
ENSG00000125505	MBOAT7		-2.05E+00	0.000	4.39E-13
ENSG00000197837	H4-16		2.07E+00	0.000	4.44E-13
ENSG00000176022	B3GALT6		1.62E+00	0.000	4.73E-13
ENSG00000172922	RNASEH2C		1.54E+00	0.000	5.43E-13
ENSG00000170310	STX8		1.55E+00	0.000	5.59E-13
ENSG00000127957	PMS2P3		1.63E+00	0.000	5.70E-13
ENSG00000141985	SH3GL1		-1.63E+00	0.000	5.70E-13
ENSG00000116863	ADPRS		1.56E+00	0.000	5.79E-13
ENSG00000272886	DCP1A		-1.53E+00	0.000	5.85E-13
ENSG00000112977	DAP		-1.87E+00	0.000	7.94E-13
ENSG00000142765	SYTL1	Eosinophil	1.51E+00	0.000	9.12E-13
ENSG00000150779	TIMM8B		1.64E+00	0.000	1.01E-12
ENSG00000211896	IGHG1		-3.95E+00	0.000	1.07E-12
ENSG00000116337	AMPD2		-1.77E+00	0.000	1.15E-12
ENSG00000127419	TMEM175		-1.82E+00	0.000	1.18E-12
ENSG00000088832	FKBP1A		-1.65E+00	0.000	1.25E-12
ENSG00000140718	FTO		-1.55E+00	0.000	1.29E-12
ENSG00000100416	TRMU		1.57E+00	0.000	1.32E-12
ENSG00000197782	ZNF780A		1.89E+00	0.000	1.40E-12
ENSG00000167978	SRRM2		-2.29E+00	0.000	1.52E-12
ENSG00000139718	SETD1B		-2.77E+00	0.000	1.55E-12
ENSG00000238227	TMEM250		1.52E+00	0.000	1.60E-12
ENSG00000158850	B4GALT3		-1.85E+00	0.000	1.64E-12
ENSG00000286076	ENSG00000286076		2.91E+00	0.000	1.74E-12
ENSG00000130332	LSM7		1.86E+00	0.000	1.92E-12
ENSG00000182885	ADGRG3		-2.31E+00	0.000	1.93E-12
ENSG00000146842	TMEM209		-1.68E+00	0.000	1.94E-12
ENSG00000141522	ARHGDIA		-2.04E+00	0.000	1.98E-12
ENSG00000110906	KCTD10		-1.58E+00	0.000	2.07E-12
ENSG00000246067	RAB30-DT		2.61E+00	0.000	2.17E-12
ENSG00000214026	MRPL23		1.57E+00	0.000	2.35E-12
ENSG00000137806	NDUFAF1		1.67E+00	0.000	2.71E-12
ENSG00000121104	FAM117A		-2.16E+00	0.000	2.72E-12
ENSG00000197061	H4C3		1.91E+00	0.000	2.85E-12
ENSG00000269335	IKBKG		-1.67E+00	0.000	2.90E-12
ENSG00000187796	CARD9	Monocytes	1.85E+00	0.000	3.17E-12
ENSG00000030582	GRN	Monocytes	-2.05E+00	0.000	3.18E-12
ENSG00000180628	PCGF5		-1.58E+00	0.000	3.22E-12
ENSG00000013306	SLC25A39		-2.44E+00	0.000	3.38E-12
ENSG00000026508	CD44		-1.62E+00	0.000	3.41E-12
ENSG00000103111	MON1B		-1.58E+00	0.000	3.53E-12
ENSG00000172534	HCFC1		-1.92E+00	0.000	3.57E-12
ENSG00000198911	SREBF2		-1.92E+00	0.000	3.99E-12
ENSG00000168071	CCDC88B		1.54E+00	0.000	4.26E-12
ENSG00000124214	STAU1		-1.57E+00	0.000	5.03E-12
ENSG00000072135	PTPN18		-1.66E+00	0.000	5.05E-12
ENSG00000230322	ENSG00000230322		1.98E+00	0.000	5.27E-12
ENSG00000015285	WAS		-2.24E+00	0.000	5.72E-12
ENSG00000263740	RN7SL4P		2.13E+00	0.000	5.75E-12
ENSG00000157216	SSBP3		-1.84E+00	0.000	6.13E-12
ENSG00000229754	CXCR2P1		-2.11E+00	0.000	6.28E-12
ENSG00000171314	PGAM1		-1.56E+00	0.000	6.89E-12
ENSG00000167491	GATAD2A		-1.72E+00	0.000	7.41E-12
ENSG00000146574	CCZ1B		1.61E+00	0.000	8.13E-12
ENSG00000051009	FHIP1B		-1.65E+00	0.000	8.31E-12
ENSG00000160741	CRTC2		-1.72E+00	0.000	8.31E-12
ENSG00000139182	CLSTN3		-1.82E+00	0.000	1.02E-11
ENSG00000089159	PXN		-2.11E+00	0.000	1.11E-11
ENSG00000171204	TMEM126B		1.51E+00	0.000	1.13E-11
ENSG00000274265	ENSG00000274265		1.77E+00	0.000	1.13E-11
ENSG00000167565	SERTAD3		-1.82E+00	0.000	1.25E-11
ENSG00000130695	CEP85		1.57E+00	0.000	1.25E-11
ENSG00000168066	SF1		-1.76E+00	0.000	1.27E-11
ENSG00000100385	IL2RB		-2.58E+00	0.000	1.36E-11
ENSG00000120253	NUP43		1.51E+00	0.000	1.38E-11
ENSG00000118816	CCNI		-1.68E+00	0.000	1.60E-11
ENSG00000087460	GNAS		-1.70E+00	0.000	1.61E-11
ENSG00000115649	CNPPD1		-1.93E+00	0.000	1.68E-11
ENSG00000105402	NAPA		-1.71E+00	0.000	1.69E-11
ENSG00000185262	UBALD2		-1.77E+00	0.000	1.77E-11
ENSG00000005844	ITGAL		-1.59E+00	0.000	1.79E-11
ENSG00000017483	SLC38A5		-2.62E+00	0.000	1.87E-11
ENSG00000169592	INO80E		1.76E+00	0.000	1.89E-11
ENSG00000176595	KBTBD11		1.80E+00	0.000	2.03E-11
ENSG00000101162	TUBB1		-2.03E+00	0.000	2.03E-11
ENSG00000105639	JAK3		-1.73E+00	0.000	2.29E-11
ENSG00000185905	C16orf54		-1.73E+00	0.000	2.33E-11
ENSG00000187778	MCRS1		-1.51E+00	0.000	2.56E-11
ENSG00000091592	NLRP1		-1.67E+00	0.000	2.87E-11
ENSG00000196182	STK40		-1.70E+00	0.000	3.10E-11
ENSG00000162231	NXF1		-1.57E+00	0.000	3.70E-11
ENSG00000133131	MORC4	Lymphocytes	-1.85E+00	0.000	3.70E-11
ENSG00000064547	LPAR2		-1.93E+00	0.000	3.81E-11
ENSG00000089639	GMIP		-1.77E+00	0.000	4.10E-11
ENSG00000126903	SLC10A3		-1.65E+00	0.000	4.45E-11
ENSG00000104946	TBC1D17		-1.78E+00	0.000	4.50E-11
ENSG00000141506	PIK3R5		-1.52E+00	0.000	4.52E-11
ENSG00000229117	RPL41		-1.63E+00	0.000	4.58E-11
ENSG00000149823	VPS51		1.51E+00	0.000	5.02E-11
ENSG00000125995	ROMO1		1.99E+00	0.000	5.16E-11
ENSG00000156304	SCAF4		-1.62E+00	0.000	5.44E-11
ENSG00000107185	RGP1		-1.56E+00	0.000	5.52E-11
ENSG00000033327	GAB2		-1.89E+00	0.000	5.53E-11
ENSG00000149577	SIDT2		-1.92E+00	0.000	5.53E-11
ENSG00000104805	NUCB1		-1.94E+00	0.000	5.53E-11
ENSG00000167642	SPINT2		1.68E+00	0.000	6.09E-11
ENSG00000247315	ZCCHC3		1.51E+00	0.000	6.27E-11
ENSG00000106003	LFNG	Eosinophil High	1.84E+00	0.000	6.29E-11
ENSG00000143614	GATAD2B		-1.84E+00	0.000	6.45E-11
ENSG00000175274	TP53I11		-2.43E+00	0.000	6.45E-11
ENSG00000148841	ITPRIP		-1.82E+00	0.000	6.55E-11
ENSG00000184319	RPL23AP82		-1.94E+00	0.000	6.64E-11
ENSG00000154723	ATP5PF		-1.55E+00	0.000	6.73E-11
ENSG00000196923	PDLIM7		-2.06E+00	0.000	6.74E-11
ENSG00000225484	NUTM2B-AS1		-1.66E+00	0.000	6.92E-11
ENSG00000278705	H4C2		2.11E+00	0.000	6.93E-11
ENSG00000060237	WNK1		-2.06E+00	0.000	7.58E-11
ENSG00000166401	SERPINB8	Monocytes	-1.85E+00	0.000	7.66E-11
ENSG00000183617	MRPL54		1.61E+00	0.000	7.90E-11
ENSG00000124786	SLC35B3		1.55E+00	0.000	8.08E-11
ENSG00000149781	FERMT3		-1.63E+00	0.000	8.24E-11
ENSG00000233369	GTF2IP4		1.78E+00	0.000	8.27E-11
ENSG00000108953	YWHAE		-1.53E+00	0.000	8.59E-11
ENSG00000105323	HNRNPUL1		-1.64E+00	0.000	8.64E-11
ENSG00000173786	CNP		-1.54E+00	0.000	8.66E-11
ENSG00000101294	HM13		-1.81E+00	0.000	8.66E-11
ENSG00000130755	GMFG	Neutrophil	1.58E+00	0.000	8.78E-11
ENSG00000100300	TSPO	Neutrophil	1.97E+00	0.000	1.02E-10
ENSG00000225190	PLEKHM1		-1.66E+00	0.000	1.06E-10
ENSG00000132589	FLOT2		-1.99E+00	0.000	1.07E-10
ENSG00000125817	CENPB		1.59E+00	0.000	1.22E-10
ENSG00000127511	SIN3B		-1.97E+00	0.000	1.27E-10
ENSG00000123143	PKN1		-1.52E+00	0.000	1.30E-10
ENSG00000088451	TGDS		1.61E+00	0.000	1.35E-10
ENSG00000124762	CDKN1A		-2.09E+00	0.000	1.36E-10
ENSG00000268500	SIGLEC5		-2.72E+00	0.000	1.41E-10
ENSG00000068903	SIRT2		-1.73E+00	0.000	1.52E-10
ENSG00000129657	SEC14L1		-1.60E+00	0.000	1.71E-10
ENSG00000235568	NFAM1		-2.07E+00	0.000	1.84E-10
ENSG00000184634	MED12		-1.89E+00	0.000	1.92E-10
ENSG00000090339	ICAM1		-2.50E+00	0.000	2.08E-10
ENSG00000197324	LRP10		-2.03E+00	0.000	2.14E-10
ENSG00000198563	DDX39B		-2.16E+00	0.000	2.20E-10
ENSG00000186222	BLOC1S4		1.56E+00	0.000	2.21E-10
ENSG00000116604	MEF2D		-2.11E+00	0.000	2.44E-10
ENSG00000035862	TIMP2		-2.27E+00	0.000	2.47E-10
ENSG00000180747	SMG1P3		1.60E+00	0.000	2.52E-10
ENSG00000185591	SP1		-1.55E+00	0.000	2.56E-10
ENSG00000165632	TAF3		-1.74E+00	0.000	2.57E-10
ENSG00000135976	ANKRD36		1.70E+00	0.000	2.58E-10
ENSG00000108950	FAM20A		2.35E+00	0.000	2.93E-10
ENSG00000127526	SLC35E1		-1.56E+00	0.000	3.00E-10
ENSG00000174891	RSRC1		1.65E+00	0.000	3.37E-10
ENSG00000114626	ABTB1		-1.79E+00	0.000	3.40E-10
ENSG00000186654	PRR5		-1.88E+00	0.000	3.48E-10
ENSG00000108349	CASC3		-1.70E+00	0.000	3.50E-10
ENSG00000078061	ARAF		-1.68E+00	0.000	3.63E-10
ENSG00000204525	HLA-C		2.04E+00	0.000	3.65E-10
ENSG00000154945	ANKRD40		-1.71E+00	0.000	3.70E-10
ENSG00000102908	NFAT5		-1.50E+00	0.000	4.23E-10
ENSG00000229644	NAMPTP1	Neutrophil	-5.44E+00	0.000	4.52E-10
ENSG00000272333	KMT2B		-2.43E+00	0.000	4.53E-10
ENSG00000100599	RIN3		-2.06E+00	0.000	4.57E-10
ENSG00000132471	WBP2		-1.96E+00	0.000	4.65E-10
ENSG00000152518	ZFP36L2		-1.78E+00	0.000	4.80E-10
ENSG00000172543	CTSW		-2.37E+00	0.000	5.13E-10
ENSG00000005339	CREBBP		-1.65E+00	0.000	5.29E-10
ENSG00000175220	ARHGAP1		-1.97E+00	0.000	5.58E-10
ENSG00000197226	TBC1D9B		-1.65E+00	0.000	5.64E-10
ENSG00000164587	RPS14		1.67E+00	0.000	5.69E-10
ENSG00000165006	UBAP1		-1.69E+00	0.000	5.79E-10
ENSG00000196684	HSH2D		-1.53E+00	0.000	6.29E-10
ENSG00000241468	ATP5MF		-1.52E+00	0.000	6.52E-10
ENSG00000148337	CIZ1		-1.96E+00	0.000	6.66E-10
ENSG00000206177	HBM		-3.11E+00	0.000	6.67E-10
ENSG00000168175	MAPK1IP1L		-1.50E+00	0.000	6.85E-10
ENSG00000183741	CBX6		-1.56E+00	0.000	7.64E-10
ENSG00000198551	ZNF627		1.63E+00	0.000	7.72E-10
ENSG00000131653	TRAF7		-1.50E+00	0.000	7.72E-10
ENSG00000139318	DUSP6		-1.79E+00	0.000	8.17E-10
ENSG00000182578	CSF1R		-1.80E+00	0.000	8.75E-10
ENSG00000163406	SLC15A2	Eosinophil	1.95E+00	0.000	8.82E-10
ENSG00000121691	CAT	Eosinophil High	1.68E+00	0.000	8.85E-10
ENSG00000153815	CMIP		-1.97E+00	0.000	9.39E-10
ENSG00000090674	MCOLN1		-1.88E+00	0.000	9.60E-10
ENSG00000100380	ST13		-1.71E+00	0.000	1.01E-09
ENSG00000102034	ELF4		-1.96E+00	0.000	1.01E-09
ENSG00000078804	TP53INP2		-2.25E+00	0.000	1.07E-09
ENSG00000170604	IRF2BP1		1.51E+00	0.000	1.07E-09
ENSG00000179094	PER1		-3.25E+00	0.000	1.07E-09
ENSG00000135766	EGLN1	Neutrophil	1.83E+00	0.000	1.11E-09
ENSG00000197629	MPEG1		-1.85E+00	0.000	1.21E-09
ENSG00000063245	EPN1		-1.64E+00	0.000	1.23E-09
ENSG00000165572	KBTBD6		1.96E+00	0.000	1.23E-09
ENSG00000072062	PRKACA		-2.06E+00	0.000	1.43E-09
ENSG00000263002	ZNF234		1.78E+00	0.000	1.46E-09
ENSG00000156869	FRRS1	Eosinophil High	2.85E+00	0.000	1.59E-09
ENSG00000134248	LAMTOR5		-1.58E+00	0.000	1.76E-09
ENSG00000160883	HK3		1.88E+00	0.000	1.79E-09
ENSG00000100605	ITPK1		-1.71E+00	0.000	1.84E-09
ENSG00000158825	CDA	Neutrophil	-2.05E+00	0.000	1.85E-09
ENSG00000135605	TEC	Eosinophil High	1.89E+00	0.000	1.85E-09
ENSG00000147119	CHST7		1.84E+00	0.000	1.89E-09
ENSG00000284948	ENSG00000284948		2.69E+00	0.000	2.00E-09
ENSG00000120885	CLU		-2.32E+00	0.000	2.00E-09
ENSG00000139083	ETV6		-1.77E+00	0.000	2.05E-09
ENSG00000275131	PDE4DIPP2		1.79E+00	0.000	2.18E-09
ENSG00000111642	CHD4		-1.52E+00	0.000	2.28E-09
ENSG00000129250	KIF1C		-1.55E+00	0.000	2.42E-09
ENSG00000274180	NATD1		-2.22E+00	0.000	2.48E-09
ENSG00000198954	KIFBP		1.57E+00	0.000	2.51E-09
ENSG00000125755	SYMPK		-1.68E+00	0.000	2.54E-09
ENSG00000185885	IFITM1		-2.11E+00	0.000	2.57E-09
ENSG00000179361	ARID3B		-1.67E+00	0.000	2.64E-09
ENSG00000175567	UCP2		-2.02E+00	0.000	2.87E-09
ENSG00000142327	RNPEPL1		-1.73E+00	0.000	2.88E-09
ENSG00000091947	TMEM101		1.58E+00	0.000	2.91E-09
ENSG00000186431	FCAR		-2.34E+00	0.000	3.01E-09
ENSG00000221962	TMEM14EP		1.82E+00	0.000	3.04E-09
ENSG00000171603	CLSTN1		-1.59E+00	0.000	4.00E-09
ENSG00000120318	ARAP3		-2.14E+00	0.000	4.07E-09
ENSG00000196417	ZNF765		1.52E+00	0.000	4.12E-09
ENSG00000136802	LRRC8A		-1.73E+00	0.000	4.14E-09
ENSG00000170903	MSANTD4		1.50E+00	0.000	4.19E-09
ENSG00000088247	KHSRP		-1.55E+00	0.000	4.25E-09
ENSG00000125652	ALKBH7		1.60E+00	0.000	4.30E-09
ENSG00000105705	SUGP1		-1.52E+00	0.000	4.41E-09
ENSG00000104043	ATP8B4		1.80E+00	0.000	4.60E-09
ENSG00000140932	CMTM2		1.91E+00	0.000	4.62E-09
ENSG00000211584	SLC48A1		-2.08E+00	0.000	4.70E-09
ENSG00000160014	CALM3		-1.61E+00	0.000	4.78E-09
ENSG00000275023	MLLT6		-1.69E+00	0.000	4.84E-09
ENSG00000107742	SPOCK2		-1.70E+00	0.000	5.34E-09
ENSG00000119048	UBE2B		-1.55E+00	0.000	5.47E-09
ENSG00000125818	PSMF1		-1.99E+00	0.000	5.59E-09
ENSG00000110697	PITPNM1		-1.51E+00	0.000	5.95E-09
ENSG00000236278	PEBP1P3		2.03E+00	0.000	6.91E-09
ENSG00000167380	ZNF226		1.67E+00	0.000	7.22E-09
ENSG00000145901	TNIP1		-1.57E+00	0.000	7.50E-09
ENSG00000165178	NCF1C		1.85E+00	0.000	7.54E-09
ENSG00000120899	PTK2B		-1.64E+00	0.000	7.57E-09
ENSG00000100365	NCF4	Neutrophil	-1.72E+00	0.000	7.71E-09
ENSG00000156515	HK1		-1.76E+00	0.000	8.04E-09
ENSG00000176542	USF3		-1.51E+00	0.000	8.24E-09
ENSG00000158769	F11R		-1.72E+00	0.000	8.63E-09
ENSG00000128000	ZNF780B		1.55E+00	0.000	9.74E-09
ENSG00000140678	ITGAX		-1.73E+00	0.000	9.81E-09
ENSG00000105374	NKG7		-2.60E+00	0.000	9.92E-09
ENSG00000136840	ST6GALNAC4		-2.05E+00	0.000	1.08E-08
ENSG00000251192	ZNF674		1.51E+00	0.000	1.09E-08
ENSG00000156804	FBXO32		-1.96E+00	0.000	1.14E-08
ENSG00000162739	SLAMF6		-1.79E+00	0.000	1.17E-08
ENSG00000173275	ZNF449		1.54E+00	0.000	1.20E-08
ENSG00000288156	ENSG00000288156	Neutrophil	1.66E+00	0.000	1.30E-08
ENSG00000087087	SRRT		-1.68E+00	0.000	1.31E-08
ENSG00000134686	PHC2		-1.91E+00	0.000	1.34E-08
ENSG00000169896	ITGAM		-1.70E+00	0.000	1.37E-08
ENSG00000155659	VSIG4		2.34E+00	0.000	1.38E-08
ENSG00000111348	ARHGDIB	Neutrophil	-1.51E+00	0.000	1.39E-08
ENSG00000149532	CPSF7		-1.85E+00	0.000	1.39E-08
ENSG00000087995	METTL2A		1.68E+00	0.000	1.43E-08
ENSG00000120709	FAM53C		-1.70E+00	0.000	1.51E-08
ENSG00000172315	TP53RK		1.59E+00	0.000	1.54E-08
ENSG00000147604	RPL7		1.52E+00	0.000	1.57E-08
ENSG00000104856	RELB		-1.65E+00	0.000	1.59E-08
ENSG00000176903	PNMA1		-1.60E+00	0.000	1.63E-08
ENSG00000173535	TNFRSF10C	Neutrophil	-1.81E+00	0.000	1.63E-08
ENSG00000228327	ENSG00000228327		-2.21E+00	0.000	1.70E-08
ENSG00000219626	FAM228B		-1.60E+00	0.000	1.73E-08
ENSG00000105576	TNPO2		-1.56E+00	0.000	1.73E-08
ENSG00000143412	ANXA9		1.68E+00	0.000	1.81E-08
ENSG00000163823	CCR1		-2.04E+00	0.000	1.85E-08
ENSG00000117151	CTBS		-1.66E+00	0.000	1.88E-08
ENSG00000167863	ATP5PD		-1.57E+00	0.000	1.88E-08
ENSG00000118508	RAB32		1.52E+00	0.000	1.92E-08
ENSG00000205336	ADGRG1		-2.79E+00	0.000	1.92E-08
ENSG00000167604	NFKBID		-2.18E+00	0.000	2.08E-08
ENSG00000156711	MAPK13		-1.62E+00	0.000	2.11E-08
ENSG00000155926	SLA		1.71E+00	0.000	2.16E-08
ENSG00000133961	NUMB		-1.57E+00	0.000	2.20E-08
ENSG00000079308	TNS1		-2.45E+00	0.000	2.21E-08
ENSG00000112561	TFEB		-1.56E+00	0.000	2.29E-08
ENSG00000252835	SCARNA21		-2.09E+00	0.000	2.31E-08
ENSG00000187446	CHP1		-1.54E+00	0.000	2.38E-08
ENSG00000273015	ENSG00000273015		1.51E+00	0.000	2.41E-08
ENSG00000167208	SNX20		-1.55E+00	0.000	2.56E-08
ENSG00000164430	CGAS		1.64E+00	0.000	2.65E-08
ENSG00000160213	CSTB		-1.66E+00	0.000	2.79E-08
ENSG00000166188	ZNF319		-1.64E+00	0.000	2.80E-08
ENSG00000128185	DGCR6L		1.56E+00	0.000	2.82E-08
ENSG00000143919	CAMKMT		1.69E+00	0.000	2.85E-08
ENSG00000273136	NBPF26		2.08E+00	0.000	2.87E-08
ENSG00000100439	ABHD4		-1.68E+00	0.000	2.90E-08
ENSG00000230551	ENSG00000230551		-1.56E+00	0.000	2.91E-08
ENSG00000100918	REC8		-1.88E+00	0.000	3.29E-08
ENSG00000198286	CARD11		-1.82E+00	0.000	3.55E-08
ENSG00000232388	SMIM26		-1.62E+00	0.000	3.57E-08
ENSG00000173846	PLK3		-2.26E+00	0.000	3.62E-08
ENSG00000204463	BAG6		-1.96E+00	0.000	3.93E-08
ENSG00000115282	TTC31		-1.56E+00	0.000	4.02E-08
ENSG00000187189	TSPYL4		-1.59E+00	0.000	4.06E-08
ENSG00000124731	TREM1		-1.89E+00	0.000	4.39E-08
ENSG00000162244	RPL29		1.55E+00	0.000	4.43E-08
ENSG00000121966	CXCR4		-1.78E+00	0.000	4.50E-08
ENSG00000197582	GPX1P1		1.24E+01	0.000	4.78E-08
ENSG00000102032	RENBP		1.54E+00	0.000	4.81E-08
ENSG00000118503	TNFAIP3		-3.15E+00	0.000	4.81E-08
ENSG00000229152	ANKRD10-IT1		1.58E+00	0.000	4.96E-08
ENSG00000183604	SMG1P5		1.76E+00	0.000	5.45E-08
ENSG00000250903	GMDS-DT		1.55E+00	0.000	5.56E-08
ENSG00000142039	CCDC97		-1.85E+00	0.000	5.77E-08
ENSG00000236790	LINC00299	Eosinophil	2.13E+00	0.000	5.83E-08
ENSG00000243317	STMP1		-1.77E+00	0.000	5.85E-08
ENSG00000188786	MTF1		-1.54E+00	0.000	6.01E-08
ENSG00000198792	TMEM184B		-1.72E+00	0.000	6.36E-08
ENSG00000150991	UBC		-1.51E+00	0.000	6.38E-08
ENSG00000183474	GTF2H2C		1.55E+00	0.000	6.90E-08
ENSG00000048392	RRM2B	Neutrophil	1.52E+00	0.000	7.13E-08
ENSG00000100647	SUSD6		-1.71E+00	0.000	7.20E-08
ENSG00000092067	CEBPE	Eosinophil	2.92E+00	0.000	7.23E-08
ENSG00000267680	ZNF224		1.51E+00	0.000	7.36E-08
ENSG00000099875	MKNK2		-1.59E+00	0.000	7.73E-08
ENSG00000134954	ETS1	Lymphocytes	-1.57E+00	0.000	8.28E-08
ENSG00000102096	PIM2		-1.59E+00	0.000	8.32E-08
ENSG00000148396	SEC16A		-1.71E+00	0.000	8.36E-08
ENSG00000096384	HSP90AB1	Lymphocytes	-1.69E+00	0.000	8.74E-08
ENSG00000185650	ZFP36L1		-1.90E+00	0.000	8.74E-08
ENSG00000113240	CLK4		1.57E+00	0.000	9.50E-08
ENSG00000155090	KLF10		-2.01E+00	0.000	9.74E-08
ENSG00000158473	CD1D	Monocytes	1.57E+00	0.000	1.05E-07
ENSG00000112137	PHACTR1		-2.24E+00	0.000	1.06E-07
ENSG00000162298	SYVN1		-1.71E+00	0.000	1.08E-07
ENSG00000135912	TTLL4		-1.69E+00	0.000	1.08E-07
ENSG00000131018	SYNE1	Eosinophil High	1.82E+00	0.000	1.08E-07
ENSG00000172432	GTPBP2		-1.53E+00	0.000	1.09E-07
ENSG00000155366	RHOC		-1.52E+00	0.000	1.13E-07
ENSG00000158195	WASF2		-1.78E+00	0.000	1.15E-07
ENSG00000166619	BLCAP		-1.52E+00	0.000	1.17E-07
ENSG00000140332	TLE3		-1.71E+00	0.000	1.19E-07
ENSG00000187626	ZKSCAN4		1.65E+00	0.000	1.25E-07
ENSG00000100364	KIAA0930		-1.65E+00	0.000	1.28E-07
ENSG00000140564	FURIN		-1.90E+00	0.000	1.42E-07
ENSG00000203644	ENSG00000203644		-1.57E+00	0.000	1.57E-07
ENSG00000162591	MEGF6		1.57E+00	0.000	1.57E-07
ENSG00000087586	AURKA		1.93E+00	0.000	1.58E-07
ENSG00000225434	LINC01504	Eosinophil	1.70E+00	0.000	1.72E-07
ENSG00000099308	MAST3		-1.62E+00	0.000	1.75E-07
ENSG00000223855	HRAT92		1.75E+00	0.000	1.77E-07
ENSG00000188976	NOC2L		-1.53E+00	0.000	1.80E-07
ENSG00000196126	HLA-DRB1		2.25E+00	0.000	1.86E-07
ENSG00000128016	ZFP36	Neutrophil	-2.02E+00	0.000	1.87E-07
ENSG00000185112	FAM43A		1.74E+00	0.000	1.91E-07
ENSG00000186866	POFUT2		-1.61E+00	0.000	1.97E-07
ENSG00000028277	POU2F2		-1.87E+00	0.000	2.05E-07
ENSG00000167526	RPL13		1.61E+00	0.000	2.06E-07
ENSG00000152422	XRCC4		1.50E+00	0.000	2.15E-07
ENSG00000203747	FCGR3A		-1.99E+00	0.000	2.20E-07
ENSG00000134152	KATNBL1	Neutrophil	1.52E+00	0.000	2.28E-07
ENSG00000198925	ATG9A		-1.51E+00	0.000	2.54E-07
ENSG00000028116	VRK2		1.56E+00	0.000	2.58E-07
ENSG00000180509	KCNE1		2.19E+00	0.000	2.66E-07
ENSG00000239998	LILRA2	Neutrophil	-1.69E+00	0.000	2.75E-07
ENSG00000231887	PRH1		2.19E+00	0.000	2.86E-07
ENSG00000112149	CD83		-2.87E+00	0.000	2.88E-07
ENSG00000096070	BRPF3		-1.51E+00	0.000	3.03E-07
ENSG00000006015	REX1BD		1.60E+00	0.000	3.04E-07
ENSG00000185236	RAB11B		-1.92E+00	0.000	3.08E-07
ENSG00000182919	C11orf54		1.51E+00	0.000	3.36E-07
ENSG00000249437	NAIP		-2.03E+00	0.000	3.39E-07
ENSG00000020633	RUNX3		-2.01E+00	0.000	3.58E-07
ENSG00000211898	IGHD		-4.15E+00	0.000	3.78E-07
ENSG00000064666	CNN2		-1.61E+00	0.000	3.83E-07
ENSG00000205352	PRR13		-1.63E+00	0.000	3.99E-07
ENSG00000168159	RNF187		-1.77E+00	0.000	3.99E-07
ENSG00000160588	MPZL3		1.66E+00	0.000	4.30E-07
ENSG00000223705	NSUN5P1		-1.62E+00	0.000	4.31E-07
ENSG00000196670	ZFP62		1.57E+00	0.000	4.33E-07
ENSG00000102007	PLP2		-1.60E+00	0.000	4.43E-07
ENSG00000001631	KRIT1		1.54E+00	0.000	4.71E-07
ENSG00000066855	MTFR1		1.54E+00	0.000	4.93E-07
ENSG00000116679	IVNS1ABP		-1.59E+00	0.000	4.98E-07
ENSG00000132510	KDM6B		-2.04E+00	0.000	5.02E-07
ENSG00000167637	ZNF283		1.60E+00	0.000	5.20E-07
ENSG00000076662	ICAM3	Neutrophil	-1.55E+00	0.000	5.20E-07
ENSG00000105220	GPI	Eosinophil	-1.73E+00	0.000	5.34E-07
ENSG00000136689	IL1RN		-1.77E+00	0.000	5.42E-07
ENSG00000100284	TOM1	Neutrophil	-1.53E+00	0.000	5.84E-07
ENSG00000225342	LRRK2-DT		1.90E+00	0.000	6.00E-07
ENSG00000176396	EID2		1.62E+00	0.000	6.40E-07
ENSG00000180549	FUT7	Neutrophil	1.94E+00	0.000	6.46E-07
ENSG00000196576	PLXNB2		-1.79E+00	0.000	6.57E-07
ENSG00000196437	ZNF569		-1.51E+00	0.000	6.81E-07
ENSG00000233016	SNHG7		1.71E+00	0.000	6.89E-07
ENSG00000189306	RRP7A		1.72E+00	0.000	7.29E-07
ENSG00000213928	IRF9		-1.60E+00	0.000	7.78E-07
ENSG00000067225	PKM		-1.56E+00	0.000	7.79E-07
ENSG00000231551	PDE4DIPP6		1.62E+00	0.000	7.94E-07
ENSG00000140263	SORD	Eosinophil High	1.94E+00	0.000	8.12E-07
ENSG00000010610	CD4		-1.57E+00	0.000	8.44E-07
ENSG00000198223	CSF2RA	Neutrophil	1.64E+00	0.000	8.52E-07
ENSG00000142409	ZNF787	Neutrophil	1.51E+00	0.000	8.65E-07
ENSG00000120262	CCDC170	Eosinophil High	2.00E+00	0.000	8.78E-07
ENSG00000170315	UBB		-1.98E+00	0.000	8.96E-07
ENSG00000137266	SLC22A23		1.62E+00	0.000	9.51E-07
ENSG00000005238	FAM214B		-1.63E+00	0.000	9.59E-07
ENSG00000239900	ADSL		1.53E+00	0.000	1.01E-06
ENSG00000176597	B3GNT5		-1.80E+00	0.000	1.05E-06
ENSG00000105520	PLPPR2		-1.77E+00	0.000	1.07E-06
ENSG00000117298	ECE1		-1.64E+00	0.000	1.09E-06
ENSG00000100292	HMOX1		-1.96E+00	0.000	1.09E-06
ENSG00000197747	S100A10	Monocytes	-1.54E+00	0.000	1.10E-06
ENSG00000182511	FES		1.54E+00	0.000	1.17E-06
ENSG00000203814	H2BC18	Neutrophil	1.65E+00	0.000	1.21E-06
ENSG00000171659	GPR34	Eosinophil High	1.91E+00	0.000	1.30E-06
ENSG00000116711	PLA2G4A		1.68E+00	0.000	1.30E-06
ENSG00000106348	IMPDH1	Neutrophil	-1.54E+00	0.000	1.36E-06
ENSG00000069399	BCL3		-1.87E+00	0.000	1.38E-06
ENSG00000120784	ZFP30		1.78E+00	0.000	1.40E-06
ENSG00000142065	ZFP14		1.64E+00	0.000	1.43E-06
ENSG00000196961	AP2A1		-1.82E+00	0.000	1.45E-06
ENSG00000167543	TP53I13		1.59E+00	0.000	1.45E-06
ENSG00000154978	VOPP1		-1.63E+00	0.000	1.50E-06
ENSG00000070770	CSNK2A2		-1.50E+00	0.000	1.56E-06
ENSG00000173334	TRIB1		-1.92E+00	0.000	1.58E-06
ENSG00000122971	ACADS		1.55E+00	0.000	1.58E-06
ENSG00000174282	ZBTB4		-1.50E+00	0.000	1.61E-06
ENSG00000167536	DHRS13	Neutrophil	1.90E+00	0.000	1.63E-06
ENSG00000178537	SLC25A20		1.55E+00	0.000	1.78E-06
ENSG00000183134	PTGDR2	Eosinophil High	3.31E+00	0.000	1.81E-06
ENSG00000274963	RN7SL600P		1.94E+00	0.000	1.87E-06
ENSG00000065970	FOXJ2		-1.60E+00	0.000	1.90E-06
ENSG00000173272	MZT2A		1.64E+00	0.000	2.02E-06
ENSG00000204673	AKT1S1		-1.52E+00	0.000	2.02E-06
ENSG00000229124	VIM-AS1		1.53E+00	0.000	2.16E-06
ENSG00000111058	ACSS3		2.21E+00	0.000	2.16E-06
ENSG00000198053	SIRPA		-1.63E+00	0.000	2.35E-06
ENSG00000159842	ABR		-1.55E+00	0.000	2.39E-06
ENSG00000107438	PDLIM1		-1.56E+00	0.000	2.53E-06
ENSG00000117984	CTSD	Neutrophil	-1.62E+00	0.000	2.64E-06
ENSG00000140471	LINS1		-1.63E+00	0.000	2.66E-06
ENSG00000154874	CCDC144B		1.94E+00	0.000	2.67E-06
ENSG00000186130	ZBTB6		1.52E+00	0.000	2.69E-06
ENSG00000204103	MAFB		-2.04E+00	0.000	2.82E-06
ENSG00000182154	MRPL41		1.53E+00	0.000	2.83E-06
ENSG00000161921	CXCL16		-1.68E+00	0.000	2.93E-06
ENSG00000113088	GZMK		-2.16E+00	0.000	3.16E-06
ENSG00000134489	HRH4	Eosinophil High	3.12E+00	0.000	3.25E-06
ENSG00000145592	RPL37		1.59E+00	0.000	3.39E-06
ENSG00000204764	RANBP17		1.91E+00	0.000	3.54E-06
ENSG00000178104	PDE4DIP		-1.53E+00	0.000	3.58E-06
ENSG00000140464	PML		-2.14E+00	0.000	3.64E-06
ENSG00000125534	PPDPF		-2.11E+00	0.000	3.71E-06
ENSG00000146094	DOK3	Neutrophil	-1.65E+00	0.000	3.85E-06
ENSG00000073605	GSDMB	Eosinophil	1.61E+00	0.000	3.86E-06
ENSG00000166783	MARF1		-1.64E+00	0.000	4.03E-06
ENSG00000110448	CD5		-1.69E+00	0.000	4.06E-06
ENSG00000141034	GID4		-1.59E+00	0.000	4.09E-06
ENSG00000004399	PLXND1		-1.72E+00	0.000	4.16E-06
ENSG00000137216	TMEM63B		-1.97E+00	0.000	4.27E-06
ENSG00000131981	LGALS3		-1.76E+00	0.000	4.44E-06
ENSG00000005379	TSPOAP1		-1.78E+00	0.000	4.58E-06
ENSG00000158856	DMTN		-2.10E+00	0.000	4.61E-06
ENSG00000167615	LENG8		-1.72E+00	0.000	5.18E-06
ENSG00000167470	MIDN		-1.62E+00	0.000	5.23E-06
ENSG00000205476	CCDC85C		-1.74E+00	0.000	5.35E-06
ENSG00000285280	ENSG00000285280		1.94E+00	0.000	5.42E-06
ENSG00000204767	INSYN2B		1.57E+00	0.000	5.44E-06
ENSG00000118707	TGIF2		-1.53E+00	0.000	5.49E-06
ENSG00000180871	CXCR2	Neutrophil	-1.70E+00	0.000	5.95E-06
ENSG00000107521	HPS1		-1.62E+00	0.000	6.14E-06
ENSG00000179134	SAMD4B		-1.64E+00	0.000	6.15E-06
ENSG00000137038	DMAC1		1.53E+00	0.000	6.18E-06
ENSG00000274536	MIR223HG		1.75E+00	0.000	6.20E-06
ENSG00000160445	ZER1		-1.66E+00	0.000	6.58E-06
ENSG00000268043	NBPF12		1.55E+00	0.000	6.59E-06
ENSG00000185043	CIB1		-1.50E+00	0.000	6.95E-06
ENSG00000119535	CSF3R		-1.57E+00	0.000	7.00E-06
ENSG00000171444	MCC		1.62E+00	0.000	7.06E-06
ENSG00000105202	FBL		-1.54E+00	0.000	7.20E-06
ENSG00000069702	TGFBR3		-1.97E+00	0.000	7.23E-06
ENSG00000184205	TSPYL2		-2.07E+00	0.000	7.47E-06
ENSG00000223509	ENSG00000223509		1.80E+00	0.000	7.48E-06
ENSG00000135604	STX11		-1.72E+00	0.000	7.51E-06
ENSG00000116717	GADD45A		1.59E+00	0.000	7.60E-06
ENSG00000091409	ITGA6	Eosinophil	1.50E+00	0.000	7.80E-06
ENSG00000197249	SERPINA1		-1.70E+00	0.000	7.86E-06
ENSG00000105327	BBC3		1.55E+00	0.000	8.32E-06
ENSG00000172586	CHCHD1		1.51E+00	0.000	8.51E-06
ENSG00000163171	CDC42EP3	Neutrophil	-1.61E+00	0.000	8.69E-06
ENSG00000166896	ATP23		1.55E+00	0.000	9.34E-06
ENSG00000067182	TNFRSF1A		-1.58E+00	0.000	9.38E-06
ENSG00000168329	CX3CR1		-1.68E+00	0.000	9.67E-06
ENSG00000223745	CCDC18-AS1		1.50E+00	0.000	1.00E-05
ENSG00000206149	HERC2P9		1.59E+00	0.000	1.01E-05
ENSG00000115602	IL1RL1	Eosinophil High	3.05E+00	0.000	1.09E-05
ENSG00000286242	ENSG00000286242		1.55E+00	0.000	1.10E-05
ENSG00000178700	DHFR2		1.54E+00	0.000	1.13E-05
ENSG00000163606	CD200R1	Eosinophil	1.64E+00	0.000	1.14E-05
ENSG00000257176	ENSG00000257176		1.56E+00	0.000	1.15E-05
ENSG00000165181	SHOC1		2.20E+00	0.000	1.16E-05
ENSG00000089248	ERP29		-1.82E+00	0.000	1.19E-05
ENSG00000102226	USP11		-1.64E+00	0.000	1.22E-05
ENSG00000118655	DCLRE1B		-1.53E+00	0.000	1.23E-05
ENSG00000105514	RAB3D		-1.56E+00	0.000	1.24E-05
ENSG00000160072	ATAD3B		1.60E+00	0.000	1.24E-05
ENSG00000141503	MINK1		-1.76E+00	0.000	1.28E-05
ENSG00000110395	CBL		-1.58E+00	0.000	1.37E-05
ENSG00000130821	SLC6A8		-2.01E+00	0.000	1.51E-05
ENSG00000185122	HSF1		-1.60E+00	0.000	1.52E-05
ENSG00000261556	SMG1P7		1.52E+00	0.000	1.52E-05
ENSG00000160796	NBEAL2		-1.64E+00	0.000	1.53E-05
ENSG00000213654	GPSM3		-1.58E+00	0.000	1.60E-05
ENSG00000180644	PRF1		-1.87E+00	0.000	1.61E-05
ENSG00000182782	HCAR2		-1.83E+00	0.000	1.63E-05
ENSG00000171552	BCL2L1		-1.84E+00	0.000	1.65E-05
ENSG00000100644	HIF1A		-1.55E+00	0.000	1.68E-05
ENSG00000181104	F2R		-1.57E+00	0.000	1.81E-05
ENSG00000105708	ZNF14		1.51E+00	0.000	1.82E-05
ENSG00000258101	ENSG00000258101		2.34E+00	0.000	1.88E-05
ENSG00000132849	PATJ	Eosinophil	1.54E+00	0.000	1.89E-05
ENSG00000237765	FAM200B		1.52E+00	0.000	1.98E-05
ENSG00000204161	TMEM273	Eosinophil High	1.74E+00	0.000	2.22E-05
ENSG00000153071	DAB2		-1.59E+00	0.000	2.25E-05
ENSG00000148950	IMMP1L		1.52E+00	0.000	2.37E-05
ENSG00000109805	NCAPG		-1.55E+00	0.000	2.51E-05
ENSG00000157933	SKI		-1.64E+00	0.000	2.56E-05
ENSG00000272211	ENSG00000272211		-1.64E+00	0.000	2.56E-05
ENSG00000163154	TNFAIP8L2		1.53E+00	0.000	2.61E-05
ENSG00000167552	TUBA1A		-1.55E+00	0.000	2.66E-05
ENSG00000159882	ZNF230		1.59E+00	0.000	2.74E-05
ENSG00000055332	EIF2AK2		-1.73E+00	0.000	2.88E-05
ENSG00000100911	PSME2		-1.67E+00	0.000	3.26E-05
ENSG00000107331	ABCA2		-1.56E+00	0.000	3.26E-05
ENSG00000071564	TCF3		-1.51E+00	0.000	3.30E-05
ENSG00000047849	MAP4		-1.54E+00	0.000	3.37E-05
ENSG00000183864	TOB2		-1.54E+00	0.000	3.40E-05
ENSG00000142453	CARM1		-1.73E+00	0.000	3.50E-05
ENSG00000096433	ITPR3		-1.65E+00	0.000	3.73E-05
ENSG00000260592	ENSG00000260592		-1.96E+00	0.000	3.86E-05
ENSG00000145016	RUBCN		-1.53E+00	0.000	4.03E-05
ENSG00000176124	DLEU1		1.53E+00	0.000	4.19E-05
ENSG00000121807	CCR2	Monocytes	1.52E+00	0.000	4.59E-05
ENSG00000246451	ENSG00000246451		1.51E+00	0.000	4.77E-05
ENSG00000064225	ST3GAL6		1.54E+00	0.000	4.85E-05
ENSG00000143776	CDC42BPA		1.61E+00	0.000	4.88E-05
ENSG00000138670	RASGEF1B		-1.82E+00	0.000	5.07E-05
ENSG00000130303	BST2		1.53E+00	0.000	5.08E-05
ENSG00000215030	RPL13P12		8.69E+00	0.000	5.26E-05
ENSG00000137441	FGFBP2		-2.07E+00	0.000	5.35E-05
ENSG00000108175	ZMIZ1		-1.60E+00	0.000	5.37E-05
ENSG00000102858	MGRN1		-1.55E+00	0.000	5.38E-05
ENSG00000105738	SIPA1L3		-1.72E+00	0.000	5.43E-05
ENSG00000285938	ENSG00000285938	Neutrophil	1.76E+00	0.000	5.77E-05
ENSG00000255587	RAB44	Eosinophil High	2.16E+00	0.000	6.29E-05
ENSG00000206344	HCG27		1.67E+00	0.000	6.29E-05
ENSG00000055483	USP36		-1.65E+00	0.000	6.35E-05
ENSG00000074966	TXK		1.54E+00	0.000	6.47E-05
ENSG00000022840	RNF10		-1.67E+00	0.000	6.57E-05
ENSG00000100181	TPTEP1		-1.70E+00	0.000	6.60E-05
ENSG00000113369	ARRDC3		1.55E+00	0.000	6.61E-05
ENSG00000216490	IFI30		-1.94E+00	0.000	6.72E-05
ENSG00000204267	TAP2		-1.51E+00	0.000	6.99E-05
ENSG00000198851	CD3E		-1.99E+00	0.000	7.18E-05
ENSG00000163564	PYHIN1		-1.55E+00	0.000	7.55E-05
ENSG00000179526	SHARPIN		-1.58E+00	0.000	7.96E-05
ENSG00000116675	DNAJC6		1.56E+00	0.000	8.22E-05
ENSG00000029534	ANK1		-1.75E+00	0.000	8.60E-05
ENSG00000155363	MOV10		-1.65E+00	0.000	8.63E-05
ENSG00000131634	TMEM204		1.68E+00	0.000	9.00E-05
ENSG00000157734	SNX22		1.67E+00	0.000	9.08E-05
ENSG00000183172	SMDT1		-1.52E+00	0.000	9.18E-05
ENSG00000113140	SPARC		-1.73E+00	0.000	1.07E-04
ENSG00000101096	NFATC2		-1.52E+00	0.000	1.13E-04
ENSG00000170271	FAXDC2		-1.80E+00	0.000	1.15E-04
ENSG00000104081	BMF		-1.68E+00	0.000	1.17E-04
ENSG00000261824	LINC00662		1.52E+00	0.000	1.19E-04
ENSG00000171858	RPS21		1.60E+00	0.000	1.21E-04
ENSG00000103326	CAPN15		-1.62E+00	0.000	1.27E-04
ENSG00000178381	ZFAND2A		-1.60E+00	0.000	1.34E-04
ENSG00000254470	AP5B1		-1.52E+00	0.000	1.35E-04
ENSG00000184357	H1-5		1.87E+00	0.000	1.38E-04
ENSG00000126003	PLAGL2		-1.65E+00	0.000	1.39E-04
ENSG00000120738	EGR1		-3.01E+00	0.000	1.44E-04
ENSG00000275126	H4C13		1.61E+00	0.000	1.45E-04
ENSG00000135083	CCNJL		-1.65E+00	0.000	1.46E-04
ENSG00000162551	ALPL	Neutrophil	-2.13E+00	0.000	1.50E-04
ENSG00000144026	ZNF514		1.57E+00	0.000	1.56E-04
ENSG00000136842	TMOD1		-1.56E+00	0.000	1.67E-04
ENSG00000171291	ZNF439		1.62E+00	0.000	1.76E-04
ENSG00000244482	LILRA6		-1.65E+00	0.000	1.79E-04
ENSG00000091181	IL5RA	Eosinophil High	2.76E+00	0.000	1.83E-04
ENSG00000131845	ZNF304		1.55E+00	0.000	1.84E-04
ENSG00000128815	WDFY4		-1.51E+00	0.000	1.87E-04
ENSG00000186407	CD300E		-1.58E+00	0.000	1.93E-04
ENSG00000140287	HDC		2.24E+00	0.000	2.16E-04
ENSG00000183762	KREMEN1		-1.99E+00	0.000	2.34E-04
ENSG00000111087	GLI1		1.70E+00	0.000	2.45E-04
ENSG00000128311	TST		1.50E+00	0.000	2.49E-04
ENSG00000161929	SCIMP		-1.50E+00	0.000	2.51E-04
ENSG00000082438	COBLL1		-1.67E+00	0.000	2.54E-04
ENSG00000105835	NAMPT		-1.54E+00	0.000	2.62E-04
ENSG00000174837	ADGRE1	Eosinophil High	1.90E+00	0.000	2.65E-04
ENSG00000157654	PALM2AKAP2		-1.68E+00	0.000	2.70E-04
ENSG00000233029	ENSG00000233029		2.62E+00	0.000	2.71E-04
ENSG00000139629	GALNT6	Eosinophil	1.56E+00	0.000	2.75E-04
ENSG00000237943	PRKCQ-AS1		1.58E+00	0.000	2.76E-04
ENSG00000185507	IRF7		-1.60E+00	0.000	2.81E-04
ENSG00000204131	NHSL2		-1.54E+00	0.000	2.87E-04
ENSG00000180626	ZNF594		1.72E+00	0.000	2.91E-04
ENSG00000204577	LILRB3		-1.54E+00	0.000	2.95E-04
ENSG00000176024	ZNF613		1.52E+00	0.000	2.96E-04
ENSG00000268758	ADGRE4P	Eosinophil High	2.47E+00	0.000	3.04E-04
ENSG00000245750	DRAIC		1.82E+00	0.000	3.07E-04
ENSG00000177112	IRAG1-AS1		2.04E+00	0.000	3.16E-04
ENSG00000196747	H2AC13		1.56E+00	0.000	3.24E-04
ENSG00000101384	JAG1	Eosinophil	1.53E+00	0.000	3.47E-04
ENSG00000221869	CEBPD	Neutrophil	1.65E+00	0.000	3.50E-04
ENSG00000175538	KCNE3	Neutrophil	1.58E+00	0.000	3.70E-04
ENSG00000177989	ODF3B		1.54E+00	0.000	3.82E-04
ENSG00000004799	PDK4	Eosinophil	1.74E+00	0.000	3.87E-04
ENSG00000004939	SLC4A1		-1.92E+00	0.000	4.01E-04
ENSG00000110042	DTX4		-1.64E+00	0.000	4.24E-04
ENSG00000135636	DYSF		-1.64E+00	0.000	4.35E-04
ENSG00000197841	ZNF181		1.58E+00	0.000	4.41E-04
ENSG00000112294	ALDH5A1		-1.58E+00	0.000	4.61E-04
ENSG00000215458	AATBC		1.58E+00	0.000	4.65E-04
ENSG00000115523	GNLY		-1.85E+00	0.000	4.65E-04
ENSG00000076554	TPD52		-1.56E+00	0.000	4.84E-04
ENSG00000226012	ENSG00000226012		1.78E+00	0.000	4.88E-04
ENSG00000113916	BCL6	Neutrophil	-1.62E+00	0.000	5.07E-04
ENSG00000065621	GSTO2		-1.55E+00	0.000	5.10E-04
ENSG00000182240	BACE2	Eosinophil High	1.61E+00	0.000	5.11E-04
ENSG00000154328	NEIL2		1.67E+00	0.000	5.17E-04
ENSG00000203804	ADAMTSL4-AS1		1.51E+00	0.000	5.17E-04
ENSG00000169877	AHSP		-1.87E+00	0.000	5.95E-04
ENSG00000186174	BCL9L		-1.74E+00	0.000	6.03E-04
ENSG00000145990	GFOD1	Eosinophil High	1.51E+00	0.000	6.30E-04
ENSG00000183625	CCR3	Eosinophil	1.60E+00	0.000	6.70E-04
ENSG00000228956	SATB1-AS1		1.60E+00	0.000	6.88E-04
ENSG00000250616	YPEL3-DT		1.63E+00	0.000	6.96E-04
ENSG00000073756	PTGS2		-2.13E+00	0.000	7.10E-04
ENSG00000151474	FRMD4A		-1.57E+00	0.000	7.59E-04
ENSG00000164105	SAP30		1.60E+00	0.000	7.91E-04
ENSG00000138623	SEMA7A	Eosinophil High	1.82E+00	0.000	8.12E-04
ENSG00000136295	TTYH3		-1.67E+00	0.000	8.20E-04
ENSG00000163840	DTX3L		-1.51E+00	0.000	8.38E-04
ENSG00000152207	CYSLTR2	Eosinophil High	1.81E+00	0.000	8.47E-04
ENSG00000008516	MMP25		-1.62E+00	0.000	8.93E-04
ENSG00000121716	PILRB		1.62E+00	0.000	9.17E-04
ENSG00000123836	PFKFB2		1.66E+00	0.000	9.50E-04
ENSG00000165568	AKR1E2		1.99E+00	0.000	9.66E-04
ENSG00000131196	NFATC1		-1.62E+00	0.000	9.97E-04
ENSG00000197937	ZNF347		1.51E+00	0.000	9.98E-04
ENSG00000245848	CEBPA	Neutrophil	1.52E+00	0.000	1.01E-03
ENSG00000105726	ATP13A1		-1.50E+00	0.000	1.04E-03
ENSG00000197766	CFD		2.24E+00	0.000	1.09E-03
ENSG00000272398	CD24	Eosinophil	2.30E+00	0.000	1.13E-03
ENSG00000143416	SELENBP1		-1.67E+00	0.000	1.14E-03
ENSG00000005187	ACSM3	Eosinophil High	1.78E+00	0.000	1.14E-03
ENSG00000187608	ISG15		1.81E+00	0.000	1.15E-03
ENSG00000149534	MS4A2		1.97E+00	0.000	1.16E-03
ENSG00000111728	ST8SIA1		1.85E+00	0.000	1.22E-03
ENSG00000161911	TREML1		-1.79E+00	0.000	1.29E-03
ENSG00000133069	TMCC2		-1.58E+00	0.000	1.31E-03
ENSG00000284669	ENSG00000284669		-1.82E+00	0.000	1.32E-03
ENSG00000030419	IKZF2	Eosinophil High	1.51E+00	0.000	1.38E-03
ENSG00000154898	CCDC144CP		1.58E+00	0.000	1.39E-03
ENSG00000213090	SCYL2P1		-1.64E+00	0.000	1.52E-03
ENSG00000279511	ENSG00000279511		1.76E+00	0.000	1.55E-03
ENSG00000134057	CCNB1		1.59E+00	0.000	1.55E-03
ENSG00000131016	AKAP12		1.90E+00	0.000	1.63E-03
ENSG00000136026	CKAP4	Neutrophil	-1.53E+00	0.000	1.65E-03
ENSG00000286522	H3C2		1.91E+00	0.000	1.69E-03
ENSG00000120696	KBTBD7	Neutrophil	1.58E+00	0.000	1.79E-03
ENSG00000160654	CD3G		-1.53E+00	0.000	1.85E-03
ENSG00000129595	EPB41L4A		-1.51E+00	0.000	1.91E-03
ENSG00000185291	IL3RA	Eosinophil	1.71E+00	0.000	2.04E-03
ENSG00000117115	PADI2		-1.71E+00	0.000	2.09E-03
ENSG00000162894	FCMR		-1.69E+00	0.000	2.10E-03
ENSG00000175931	UBE2O		-1.53E+00	0.000	2.15E-03
ENSG00000145428	RNF175		1.52E+00	0.000	2.26E-03
ENSG00000230615	ENSG00000230615		1.59E+00	0.000	2.30E-03
ENSG00000181444	ZNF467		-1.52E+00	0.000	2.39E-03
ENSG00000164047	CAMP	Neutrophil	2.51E+00	0.000	2.53E-03
ENSG00000158050	DUSP2		-2.19E+00	0.000	2.64E-03
ENSG00000070182	SPTB		-1.70E+00	0.000	2.72E-03
ENSG00000134256	CD101	Eosinophil High	1.57E+00	0.000	2.78E-03
ENSG00000115604	IL18R1		1.71E+00	0.000	3.05E-03
ENSG00000136908	DPM2		-1.53E+00	0.000	3.05E-03
ENSG00000134548	SPX		-1.56E+00	0.000	3.18E-03
ENSG00000153563	CD8A		-1.86E+00	0.000	3.29E-03
ENSG00000183508	TENT5C		-1.51E+00	0.000	3.80E-03
ENSG00000174944	P2RY14	Eosinophil	2.00E+00	0.000	3.81E-03
ENSG00000285103	ENSG00000285103		1.66E+00	0.000	3.82E-03
ENSG00000152763	DNAI4		1.50E+00	0.000	4.02E-03
ENSG00000108309	RUNDC3A		-1.65E+00	0.000	4.02E-03
ENSG00000174600	CMKLR1		-1.56E+00	0.000	4.20E-03
ENSG00000111261	MANSC1	Neutrophil	-1.57E+00	0.000	4.26E-03
ENSG00000099985	OSM		-1.72E+00	0.000	4.29E-03
ENSG00000205309	NT5M		1.75E+00	0.001	4.44E-03
ENSG00000130300	PLVAP		-1.76E+00	0.001	4.49E-03
ENSG00000204681	GABBR1		-1.52E+00	0.001	4.79E-03
ENSG00000120278	PLEKHG1		-1.82E+00	0.001	4.84E-03
ENSG00000136867	SLC31A2		1.51E+00	0.001	5.06E-03
ENSG00000249790	ENSG00000249790		-3.28E+00	0.001	5.40E-03
ENSG00000179388	EGR3		-2.13E+00	0.001	5.41E-03
ENSG00000189068	VSTM1	Eosinophil High	1.73E+00	0.001	5.66E-03
ENSG00000211895	IGHA1		-1.93E+00	0.001	5.72E-03
ENSG00000174885	NLRP6	Neutrophil	1.56E+00	0.001	5.72E-03
ENSG00000133317	LGALS12	Eosinophil High	1.75E+00	0.001	5.75E-03
ENSG00000255398	HCAR3		-1.58E+00	0.001	5.76E-03
ENSG00000103056	SMPD3	Eosinophil High	1.80E+00	0.001	5.98E-03
ENSG00000198121	LPAR1		1.60E+00	0.001	6.36E-03
ENSG00000281162	LINC01127		1.70E+00	0.001	6.69E-03
ENSG00000211679	IGLC3		-1.71E+00	0.001	6.76E-03
ENSG00000225313	ENSG00000225313		-1.56E+00	0.001	6.89E-03
ENSG00000180138	CSNK1A1L		1.61E+00	0.001	6.94E-03
ENSG00000185950	IRS2		-1.55E+00	0.001	7.09E-03
ENSG00000124102	PI3		-1.70E+00	0.001	7.56E-03
ENSG00000184792	OSBP2		-1.61E+00	0.001	8.40E-03
ENSG00000150687	PRSS23		-1.71E+00	0.001	9.56E-03
ENSG00000125740	FOSB		-2.02E+00	0.001	9.96E-03
ENSG00000182534	MXRA7		-1.71E+00	0.001	1.00E-02
ENSG00000211677	IGLC2		-1.80E+00	0.001	1.01E-02
ENSG00000152217	SETBP1		-1.57E+00	0.001	1.02E-02
ENSG00000143878	RHOB		1.52E+00	0.001	1.03E-02
ENSG00000164136	IL15		1.52E+00	0.001	1.03E-02
ENSG00000236304	ENSG00000236304		-1.61E+00	0.001	1.07E-02
ENSG00000169429	CXCL8		-2.00E+00	0.001	1.08E-02
ENSG00000101335	MYL9		-1.69E+00	0.002	1.24E-02
ENSG00000100985	MMP9	Neutrophil	-1.86E+00	0.002	1.30E-02
ENSG00000005961	ITGA2B		-1.67E+00	0.002	1.32E-02
ENSG00000110203	FOLR3		2.08E+00	0.002	1.35E-02
ENSG00000137965	IFI44		1.51E+00	0.002	1.58E-02
ENSG00000087903	RFX2	Neutrophil	-1.58E+00	0.002	1.59E-02
ENSG00000106070	GRB10		1.60E+00	0.003	1.85E-02
ENSG00000211689	TRGC1		-1.50E+00	0.003	1.90E-02
ENSG00000154165	GPR15		-2.05E+00	0.003	1.97E-02
ENSG00000170525	PFKFB3	Neutrophil	-1.71E+00	0.003	2.12E-02
ENSG00000110848	CD69	Eosinophil	-1.82E+00	0.003	2.19E-02
ENSG00000169385	RNASE2		-1.70E+00	0.004	2.37E-02
ENSG00000211899	IGHM		-1.81E+00	0.004	2.54E-02
ENSG00000090104	RGS1	Eosinophil High	-2.09E+00	0.004	2.57E-02
ENSG00000276231	PIK3R6	Eosinophil High	1.53E+00	0.006	3.38E-02
ENSG00000131203	IDO1	Eosinophil High	2.22E+00	0.006	3.67E-02
ENSG00000126838	PZP		1.54E+00	0.006	3.73E-02
ENSG00000149516	MS4A3		1.72E+00	0.006	3.77E-02
ENSG00000239839	DEFA3	Neutrophil	2.94E+00	0.007	3.91E-02
ENSG00000123700	KCNJ2		1.65E+00	0.008	4.34E-02
ENSG00000163751	CPA3		1.60E+00	0.008	4.39E-02

## Sheet: S3
Table S3. Gene Ontology (GO) enrichment analysis of Biological Processes (BP) between non-asthmatic controls (n=30) and asthmatic patients (n=18) using STRING
#term ID	term description	observed gene count	background gene count	strength	signal	false discovery rate
GO:0002376	Immune system process	230	2121	0.34	1.25	7.73e-24
GO:0002682	Regulation of immune system process	163	1438	0.36	1.19	2.42e-17
GO:0006955	Immune response	143	1321	0.34	1.07	2.56e-13
GO:0002684	Positive regulation of immune system process	104	874	0.38	1.07	1.77e-11
GO:0006950	Response to stress	268	3358	0.2	0.82	1.77e-11
GO:0006952	Defense response	142	1394	0.31	0.97	1.77e-11
GO:0048522	Positive regulation of cellular process	395	5584	0.15	0.75	1.77e-11
GO:0048519	Negative regulation of biological process	377	5313	0.15	0.75	4.46e-11
GO:0048518	Positive regulation of biological process	424	6207	0.14	0.72	8.85e-11
GO:0009607	Response to biotic stimulus	137	1375	0.3	0.93	1.39e-10
GO:0044419	Biological process involved in interspecies interaction between organisms	145	1490	0.29	0.91	1.39e-10
GO:0043207	Response to external biotic stimulus	133	1331	0.3	0.92	2.51e-10
GO:0001775	Cell activation	86	693	0.4	1.05	2.67e-10
GO:0051707	Response to other organism	132	1328	0.3	0.91	3.82e-10
GO:1903706	Regulation of hemopoiesis	61	410	0.47	1.13	1.07e-09
GO:0048523	Negative regulation of cellular process	337	4736	0.15	0.72	1.11e-09
GO:0048583	Regulation of response to stimulus	291	3931	0.17	0.74	1.25e-09
GO:0045321	Leukocyte activation	74	574	0.41	1.03	1.94e-09
GO:0019222	Regulation of metabolic process	444	6784	0.12	0.66	5.59e-09
GO:0051239	Regulation of multicellular organismal process	218	2749	0.2	0.75	6.18e-09
GO:0010941	Regulation of cell death	149	1651	0.26	0.82	6.36e-09
GO:0001817	Regulation of cytokine production	85	739	0.36	0.94	8.44e-09
GO:0050794	Regulation of cellular process	655	11025	0.08	0.61	8.89e-09
GO:0060255	Regulation of macromolecule metabolic process	414	6249	0.12	0.66	9.14e-09
GO:0030097	Hemopoiesis	78	655	0.38	0.95	1.21e-08
GO:0045637	Regulation of myeloid cell differentiation	40	214	0.57	1.18	1.39e-08
GO:0050776	Regulation of immune response	92	844	0.34	0.9	1.39e-08
GO:0009893	Positive regulation of metabolic process	279	3847	0.16	0.69	2.54e-08
GO:0050896	Response to stimulus	494	7835	0.1	0.63	2.56e-08
GO:0065007	Biological regulation	716	12385	0.06	0.59	2.56e-08
GO:0034097	Response to cytokine	88	804	0.34	0.89	2.72e-08
GO:0043067	Regulation of programmed cell death	135	1492	0.26	0.79	4.02e-08
GO:0050789	Regulation of biological process	679	11655	0.07	0.58	7.96e-08
GO:0010604	Positive regulation of macromolecule metabolic process	258	3533	0.17	0.68	8.50e-08
GO:0048534	Hematopoietic or lymphoid organ development	79	705	0.35	0.87	9.10e-08
GO:0023051	Regulation of signaling	248	3367	0.17	0.68	9.68e-08
GO:0002520	Immune system development	82	749	0.34	0.85	1.07e-07
GO:0010646	Regulation of cell communication	247	3355	0.17	0.68	1.07e-07
GO:0051246	Regulation of protein metabolic process	203	2622	0.19	0.69	1.51e-07
GO:0009966	Regulation of signal transduction	224	2978	0.18	0.68	1.59e-07
GO:0042981	Regulation of apoptotic process	130	1462	0.25	0.75	2.09e-07
GO:0009605	Response to external stimulus	186	2355	0.2	0.69	2.19e-07
GO:0080090	Regulation of primary metabolic process	386	5899	0.12	0.61	2.51e-07
GO:0051171	Regulation of nitrogen compound metabolic process	377	5734	0.12	0.62	2.61e-07
GO:0065009	Regulation of molecular function	229	3085	0.17	0.66	2.63e-07
GO:0051248	Negative regulation of protein metabolic process	101	1038	0.29	0.78	2.73e-07
GO:0046649	Lymphocyte activation	57	457	0.4	0.85	8.09e-07
GO:0009892	Negative regulation of metabolic process	220	2982	0.17	0.64	1.00e-06
GO:1902531	Regulation of intracellular signal transduction	144	1726	0.22	0.69	1.00e-06
GO:0006954	Inflammatory response	63	538	0.37	0.82	1.02e-06
GO:0035556	Intracellular signal transduction	130	1518	0.24	0.69	1.47e-06
GO:0051716	Cellular response to stimulus	405	6357	0.11	0.58	1.66e-06
GO:0001819	Positive regulation of cytokine production	58	482	0.38	0.82	1.70e-06
GO:0050790	Regulation of catalytic activity	182	2370	0.19	0.64	2.05e-06
GO:0050865	Regulation of cell activation	71	658	0.34	0.77	2.09e-06
GO:0048584	Positive regulation of response to stimulus	167	2131	0.2	0.64	2.60e-06
GO:0010033	Response to organic substance	200	2692	0.17	0.62	3.36e-06
GO:0071345	Cellular response to cytokine stimulus	74	711	0.32	0.74	3.77e-06
GO:0051240	Positive regulation of multicellular organismal process	127	1505	0.23	0.66	4.39e-06
GO:0010468	Regulation of gene expression	323	4899	0.12	0.56	6.12e-06
GO:0007166	Cell surface receptor signaling pathway	159	2040	0.19	0.61	8.22e-06
GO:0051641	Cellular localization	197	2677	0.17	0.6	8.22e-06
GO:0050793	Regulation of developmental process	186	2492	0.18	0.6	8.39e-06
GO:0098542	Defense response to other organism	92	989	0.27	0.67	8.56e-06
GO:0010605	Negative regulation of macromolecule metabolic process	201	2760	0.16	0.58	1.13e-05
GO:0051179	Localization	300	4512	0.13	0.56	1.13e-05
GO:0009894	Regulation of catabolic process	91	988	0.27	0.65	1.48e-05
GO:0070727	Cellular macromolecule localization	152	1948	0.19	0.6	1.48e-05
GO:0031323	Regulation of cellular metabolic process	362	5681	0.11	0.53	1.70e-05
GO:0032101	Regulation of response to external stimulus	89	964	0.27	0.65	1.82e-05
GO:0009615	Response to virus	45	356	0.4	0.75	1.84e-05
GO:0019221	Cytokine-mediated signaling pathway	46	369	0.4	0.74	1.89e-05
GO:0008104	Protein localization	151	1943	0.19	0.59	1.94e-05
GO:0002521	Leukocyte differentiation	48	396	0.39	0.73	2.08e-05
GO:0042110	T cell activation	40	298	0.43	0.76	2.21e-05
GO:2000145	Regulation of cell motility	90	988	0.26	0.64	2.46e-05
GO:0071705	Nitrogen compound transport	128	1580	0.21	0.6	2.53e-05
GO:2000026	Regulation of multicellular organismal development	116	1389	0.22	0.61	2.53e-05
GO:0002694	Regulation of leukocyte activation	63	601	0.32	0.68	2.71e-05
GO:0032103	Positive regulation of response to external stimulus	52	453	0.36	0.7	2.72e-05
GO:0046907	Intracellular transport	114	1365	0.22	0.6	3.12e-05
GO:0031329	Regulation of cellular catabolic process	76	789	0.29	0.64	3.15e-05
GO:0051172	Negative regulation of nitrogen compound metabolic process	177	2403	0.17	0.56	3.49e-05
GO:0030334	Regulation of cell migration	85	927	0.26	0.62	3.94e-05
GO:0045184	Establishment of protein localization	107	1272	0.23	0.59	5.38e-05
GO:0007165	Signal transduction	306	4714	0.11	0.51	5.44e-05
GO:0030099	Myeloid cell differentiation	36	263	0.44	0.72	5.44e-05
GO:0051336	Regulation of hydrolase activity	90	1011	0.25	0.6	5.44e-05
GO:0033036	Macromolecule localization	173	2356	0.17	0.55	5.62e-05
GO:0051649	Establishment of localization in cell	137	1756	0.19	0.56	5.63e-05
GO:0048585	Negative regulation of response to stimulus	128	1612	0.2	0.57	6.01e-05
GO:0040012	Regulation of locomotion	91	1032	0.25	0.6	6.50e-05
GO:0023056	Positive regulation of signaling	133	1698	0.2	0.56	6.80e-05
GO:0016192	Vesicle-mediated transport	108	1298	0.22	0.58	6.84e-05
GO:0030098	Lymphocyte differentiation	37	279	0.42	0.7	6.84e-05
GO:0051234	Establishment of localization	263	3946	0.13	0.52	6.84e-05
GO:0031325	Positive regulation of cellular metabolic process	216	3114	0.14	0.53	7.27e-05
GO:0031347	Regulation of defense response	64	638	0.3	0.63	7.27e-05
GO:0042127	Regulation of cell population proliferation	131	1669	0.2	0.56	7.27e-05
GO:0045087	Innate immune response	72	754	0.28	0.61	7.45e-05
GO:0023052	Signaling	323	5057	0.11	0.5	8.08e-05
GO:0010647	Positive regulation of cell communication	132	1693	0.19	0.55	8.71e-05
GO:0070663	Regulation of leukocyte proliferation	36	271	0.43	0.69	8.71e-05
GO:0031331	Positive regulation of cellular catabolic process	47	413	0.36	0.65	0.00010
GO:0051173	Positive regulation of nitrogen compound metabolic process	218	3166	0.14	0.51	0.00010
GO:0010648	Negative regulation of cell communication	110	1348	0.21	0.56	0.00011
GO:0036230	Granulocyte activation	12	33	0.86	0.87	0.00012
GO:0045639	Positive regulation of myeloid cell differentiation	20	100	0.6	0.76	0.00013
GO:0015031	Protein transport	99	1180	0.23	0.56	0.00014
GO:0023057	Negative regulation of signaling	110	1354	0.21	0.55	0.00014
GO:0045595	Regulation of cell differentiation	124	1582	0.2	0.54	0.00014
GO:1902105	Regulation of leukocyte differentiation	39	315	0.4	0.65	0.00014
GO:0002685	Regulation of leukocyte migration	32	231	0.44	0.68	0.00015
GO:0009987	Cellular process	803	14826	0.04	0.44	0.00015
GO:0030335	Positive regulation of cell migration	55	529	0.32	0.61	0.00015
GO:0002697	Regulation of immune effector process	44	383	0.36	0.63	0.00017
GO:0006810	Transport	251	3785	0.12	0.49	0.00017
GO:0009968	Negative regulation of signal transduction	103	1252	0.22	0.54	0.00017
GO:0043069	Negative regulation of programmed cell death	81	911	0.25	0.56	0.00017
GO:0009617	Response to bacterium	64	663	0.29	0.58	0.00019
GO:0022407	Regulation of cell-cell adhesion	51	480	0.33	0.6	0.00019
GO:1903131	Mononuclear cell differentiation	39	321	0.39	0.63	0.00019
GO:0002252	Immune effector process	43	375	0.36	0.61	0.00022
GO:0042119	Neutrophil activation	11	29	0.88	0.83	0.00022
GO:0043066	Negative regulation of apoptotic process	79	891	0.25	0.55	0.00024
GO:2000147	Positive regulation of cell motility	56	555	0.31	0.58	0.00025
GO:0060548	Negative regulation of cell death	87	1016	0.23	0.54	0.00026
GO:0044092	Negative regulation of molecular function	95	1143	0.22	0.53	0.00028
GO:0070887	Cellular response to chemical stimulus	183	2609	0.15	0.49	0.00028
GO:0030217	T cell differentiation	26	171	0.48	0.66	0.00029
GO:0002274	Myeloid leukocyte activation	24	150	0.51	0.67	0.00032
GO:0030162	Regulation of proteolysis	68	739	0.27	0.54	0.00038
GO:0033554	Cellular response to stress	121	1572	0.19	0.5	0.00038
GO:0051249	Regulation of lymphocyte activation	52	508	0.31	0.56	0.00038
GO:0009967	Positive regulation of signal transduction	118	1525	0.19	0.5	0.00039
GO:0010556	Regulation of macromolecule biosynthetic process	259	3980	0.12	0.46	0.00039
GO:0007154	Cell communication	323	5165	0.1	0.45	0.00040
GO:0043086	Negative regulation of catalytic activity	70	771	0.26	0.54	0.00040
GO:0045653	Negative regulation of megakaryocyte differentiation	9	19	0.98	0.8	0.00041
GO:0050867	Positive regulation of cell activation	44	401	0.34	0.57	0.00042
GO:0009896	Positive regulation of catabolic process	52	513	0.31	0.55	0.00046
GO:0010628	Positive regulation of gene expression	94	1146	0.22	0.51	0.00047
GO:0002761	Regulation of myeloid leukocyte differentiation	21	123	0.53	0.65	0.00049
GO:0071310	Cellular response to organic substance	147	2019	0.16	0.48	0.00049
GO:1902533	Positive regulation of intracellular signal transduction	84	997	0.23	0.5	0.00061
GO:0051254	Positive regulation of RNA metabolic process	136	1845	0.17	0.47	0.00064
GO:1902107	Positive regulation of leukocyte differentiation	26	181	0.46	0.6	0.00064
GO:0002696	Positive regulation of leukocyte activation	42	384	0.34	0.55	0.00069
GO:0045935	Positive regulation of nucleobase-containing compound metabolic process	148	2056	0.16	0.46	0.00077
GO:0080134	Regulation of response to stress	107	1373	0.19	0.48	0.00079
GO:0045638	Negative regulation of myeloid cell differentiation	18	97	0.57	0.63	0.00080
GO:0071702	Organic substance transport	142	1957	0.16	0.46	0.00081
GO:0008284	Positive regulation of cell population proliferation	80	945	0.23	0.49	0.00082
GO:0050778	Positive regulation of immune response	50	502	0.3	0.52	0.00098
GO:0002764	Immune response-regulating signaling pathway	36	312	0.36	0.54	0.0010
GO:0030155	Regulation of cell adhesion	69	784	0.25	0.49	0.0011
GO:1903039	Positive regulation of leukocyte cell-cell adhesion	33	274	0.38	0.54	0.0011
GO:0031324	Negative regulation of cellular metabolic process	159	2265	0.15	0.44	0.0012
GO:1903037	Regulation of leukocyte cell-cell adhesion	40	368	0.34	0.52	0.0012
GO:0009889	Regulation of biosynthetic process	267	4205	0.11	0.42	0.0013
GO:0010629	Negative regulation of gene expression	76	899	0.23	0.47	0.0014
GO:0043123	Positive regulation of I-kappaB kinase/NF-kappaB signaling	26	191	0.44	0.55	0.0014
GO:0000302	Response to reactive oxygen species	24	169	0.45	0.55	0.0015
GO:0019882	Antigen processing and presentation	17	93	0.56	0.58	0.0016
GO:0031326	Regulation of cellular biosynthetic process	263	4143	0.1	0.41	0.0016
GO:0061644	Protein localization to CENP-A containing chromatin	8	18	0.95	0.66	0.0017
GO:0010942	Positive regulation of cell death	55	590	0.27	0.47	0.0018
GO:0031349	Positive regulation of defense response	34	296	0.36	0.51	0.0018
GO:0044093	Positive regulation of molecular function	118	1587	0.17	0.44	0.0018
GO:0051051	Negative regulation of transport	44	432	0.31	0.49	0.0018
GO:0051251	Positive regulation of lymphocyte activation	37	336	0.34	0.5	0.0018
GO:2000106	Regulation of leukocyte apoptotic process	17	95	0.56	0.57	0.0019
GO:0032944	Regulation of mononuclear cell proliferation	30	246	0.39	0.51	0.0020
GO:0050792	Regulation of viral process	23	161	0.46	0.53	0.0020
GO:0010557	Positive regulation of macromolecule biosynthetic process	138	1935	0.16	0.42	0.0021
GO:0019219	Regulation of nucleobase-containing compound metabolic process	258	4074	0.1	0.4	0.0021
GO:0071214	Cellular response to abiotic stimulus	36	325	0.35	0.49	0.0021
GO:0002443	Leukocyte mediated immunity	27	211	0.41	0.51	0.0022
GO:0002687	Positive regulation of leukocyte migration	22	151	0.47	0.53	0.0022
GO:0002763	Positive regulation of myeloid leukocyte differentiation	13	58	0.65	0.58	0.0022
GO:0045936	Negative regulation of phosphate metabolic process	43	424	0.31	0.48	0.0023
GO:0002366	Leukocyte activation involved in immune response	25	190	0.42	0.5	0.0028
GO:0006996	Organelle organization	224	3470	0.11	0.39	0.0028
GO:0051241	Negative regulation of multicellular organismal process	83	1035	0.21	0.43	0.0028
GO:0002250	Adaptive immune response	38	359	0.33	0.47	0.0029
GO:0070665	Positive regulation of leukocyte proliferation	23	167	0.44	0.5	0.0030
GO:0050670	Regulation of lymphocyte proliferation	29	242	0.38	0.48	0.0032
GO:0090594	Inflammatory response to wounding	6	9	1.13	0.62	0.0032
GO:0043122	Regulation of I-kappaB kinase/NF-kappaB signaling	30	255	0.37	0.48	0.0033
GO:0022409	Positive regulation of cell-cell adhesion	35	322	0.34	0.46	0.0034
GO:0065003	Protein-containing complex assembly	99	1303	0.18	0.41	0.0035
GO:0001818	Negative regulation of cytokine production	32	284	0.35	0.46	0.0038
GO:0006334	Nucleosome assembly	19	124	0.49	0.5	0.0038
GO:0022604	Regulation of cell morphogenesis	34	311	0.34	0.46	0.0039
GO:0045652	Regulation of megakaryocyte differentiation	10	37	0.73	0.54	0.0045
GO:1901700	Response to oxygen-containing compound	113	1547	0.17	0.39	0.0045
GO:0051252	Regulation of RNA metabolic process	238	3759	0.1	0.37	0.0046
GO:0009891	Positive regulation of biosynthetic process	144	2080	0.14	0.38	0.0048
GO:0050727	Regulation of inflammatory response	38	371	0.31	0.43	0.0050
GO:0002688	Regulation of leukocyte chemotaxis	19	128	0.47	0.47	0.0053
GO:0032651	Regulation of interleukin-1 beta production	16	95	0.53	0.49	0.0053
GO:0050864	Regulation of B cell activation	20	140	0.46	0.47	0.0056
GO:0002703	Regulation of leukocyte mediated immunity	28	239	0.37	0.44	0.0058
GO:0002237	Response to molecule of bacterial origin	35	333	0.32	0.43	0.0059
GO:0031328	Positive regulation of cellular biosynthetic process	141	2041	0.14	0.37	0.0061
GO:0002683	Negative regulation of immune system process	42	433	0.29	0.41	0.0063
GO:0002768	Immune response-regulating cell surface receptor signaling pathway	27	228	0.38	0.44	0.0063
GO:0046631	Alpha-beta T cell activation	16	97	0.52	0.47	0.0063
GO:0050863	Regulation of T cell activation	38	376	0.31	0.42	0.0063
GO:1902680	Positive regulation of RNA biosynthetic process	122	1716	0.15	0.37	0.0063
GO:2001141	Regulation of RNA biosynthetic process	221	3470	0.11	0.36	0.0063
GO:0006355	Regulation of transcription, DNA-templated	220	3460	0.11	0.35	0.0070
GO:1903050	Regulation of proteolysis involved in protein catabolic process	27	230	0.37	0.43	0.0071
GO:2001233	Regulation of apoptotic signaling pathway	37	365	0.31	0.41	0.0071
GO:0006335	DNA replication-dependent chromatin assembly	9	32	0.75	0.5	0.0074
GO:0002690	Positive regulation of leukocyte chemotaxis	16	99	0.51	0.46	0.0075
GO:0006970	Response to osmotic stress	14	78	0.56	0.47	0.0075
GO:0002253	Activation of immune response	30	271	0.35	0.42	0.0076
GO:0045893	Positive regulation of transcription, DNA-templated	121	1710	0.15	0.36	0.0077
GO:0002460	Adaptive immune response based on somatic recombination of immune receptors built from immunoglobulin superfamily domains	22	169	0.42	0.43	0.0078
GO:0065008	Regulation of biological quality	230	3654	0.1	0.35	0.0080
GO:0007229	Integrin-mediated signaling pathway	16	100	0.51	0.45	0.0081
GO:0030220	Platelet formation	7	18	0.89	0.51	0.0082
GO:0006336	DNA replication-independent chromatin assembly	9	33	0.74	0.48	0.0086
GO:2000060	Positive regulation of ubiquitin-dependent protein catabolic process	17	112	0.48	0.44	0.0088
GO:0006886	Intracellular protein transport	58	683	0.23	0.38	0.0089
GO:0009895	Negative regulation of catabolic process	34	329	0.32	0.4	0.0089
GO:0002246	Wound healing involved in inflammatory response	5	7	1.16	0.51	0.0095
GO:0006338	Chromatin remodeling	32	303	0.33	0.4	0.0095
GO:0006968	Cellular defense response	11	51	0.64	0.46	0.0095
GO:0032652	Regulation of interleukin-1 production	17	113	0.48	0.43	0.0095
GO:0050900	Leukocyte migration	28	249	0.35	0.41	0.0095
GO:0051094	Positive regulation of developmental process	98	1332	0.17	0.36	0.0095
GO:0043068	Positive regulation of programmed cell death	47	519	0.26	0.38	0.0097
GO:2000058	Regulation of ubiquitin-dependent protein catabolic process	22	173	0.41	0.41	0.0099
GO:0002699	Positive regulation of immune effector process	29	264	0.34	0.4	0.0102
GO:0042542	Response to hydrogen peroxide	16	103	0.49	0.43	0.0102
GO:0044237	Cellular metabolic process	383	6568	0.07	0.33	0.0103
GO:0045862	Positive regulation of proteolysis	37	375	0.3	0.39	0.0103
GO:0050870	Positive regulation of T cell activation	28	251	0.35	0.4	0.0103
GO:0009411	Response to UV	20	150	0.43	0.41	0.0107
GO:0051607	Defense response to virus	28	252	0.35	0.4	0.0108
GO:0031399	Regulation of protein modification process	111	1560	0.15	0.35	0.0111
GO:0060759	Regulation of response to cytokine stimulus	21	163	0.41	0.41	0.0113
GO:0072678	T cell migration	9	35	0.71	0.46	0.0114
GO:1903900	Regulation of viral life cycle	19	139	0.44	0.41	0.0114
GO:0071168	Protein localization to chromatin	10	44	0.66	0.44	0.0120
GO:2000113	Negative regulation of cellular macromolecule biosynthetic process	23	189	0.39	0.4	0.0120
GO:0001959	Regulation of cytokine-mediated signaling pathway	20	152	0.42	0.4	0.0121
GO:0050821	Protein stabilization	25	215	0.37	0.39	0.0121
GO:0045655	Regulation of monocyte differentiation	7	20	0.85	0.46	0.0123
GO:0032200	Telomere organization	18	129	0.45	0.4	0.0128
GO:0042176	Regulation of protein catabolic process	36	367	0.29	0.37	0.0130
GO:0033365	Protein localization to organelle	59	713	0.22	0.35	0.0131
GO:0042221	Response to chemical	247	4010	0.09	0.32	0.0132
GO:0070672	Response to interleukin-15	5	8	1.1	0.48	0.0132
GO:2001234	Negative regulation of apoptotic signaling pathway	26	230	0.36	0.38	0.0133
GO:0070228	Regulation of lymphocyte apoptotic process	12	64	0.58	0.42	0.0134
GO:0045785	Positive regulation of cell adhesion	44	485	0.26	0.36	0.0135
GO:0051346	Negative regulation of hydrolase activity	35	354	0.3	0.37	0.0135
GO:0031497	Chromatin assembly	22	179	0.39	0.39	0.0137
GO:0008360	Regulation of cell shape	20	155	0.41	0.39	0.0145
GO:0000165	MAPK cascade	25	219	0.36	0.38	0.0149
GO:1902532	Negative regulation of intracellular signal transduction	46	519	0.25	0.35	0.0156
GO:0019722	Calcium-mediated signaling	21	169	0.4	0.38	0.0161
GO:0030225	Macrophage differentiation	8	29	0.74	0.43	0.0161
GO:0006325	Chromatin organization	52	612	0.23	0.34	0.0163
GO:2000107	Negative regulation of leukocyte apoptotic process	11	56	0.6	0.41	0.0165
GO:0031400	Negative regulation of protein modification process	45	506	0.25	0.35	0.0166
GO:0045619	Regulation of lymphocyte differentiation	24	208	0.36	0.37	0.0166
GO:0050729	Positive regulation of inflammatory response	19	145	0.42	0.38	0.0167
GO:0010243	Response to organonitrogen compound	74	963	0.19	0.33	0.0168
GO:0021762	Substantia nigra development	10	47	0.63	0.41	0.0172
GO:0043933	Protein-containing complex organization	104	1465	0.15	0.32	0.0172
GO:0071478	Cellular response to radiation	22	183	0.38	0.37	0.0172
GO:0002695	Negative regulation of leukocyte activation	23	196	0.37	0.37	0.0173
GO:0097190	Apoptotic signaling pathway	32	318	0.31	0.36	0.0174
GO:0035455	Response to interferon-alpha	7	22	0.81	0.42	0.0180
GO:0002449	Lymphocyte mediated immunity	20	159	0.4	0.37	0.0184
GO:0050921	Positive regulation of chemotaxis	19	147	0.41	0.37	0.0189
GO:0090316	Positive regulation of intracellular protein transport	20	160	0.4	0.36	0.0197
GO:0008285	Negative regulation of cell population proliferation	58	713	0.21	0.33	0.0199
GO:0051345	Positive regulation of hydrolase activity	50	589	0.23	0.33	0.0205
GO:0031098	Stress-activated protein kinase signaling cascade	13	79	0.52	0.38	0.0210
GO:0051247	Positive regulation of protein metabolic process	106	1512	0.15	0.31	0.0220
GO:0071675	Regulation of mononuclear cell migration	17	125	0.44	0.36	0.0220
GO:0014070	Response to organic cyclic compound	67	861	0.19	0.32	0.0222
GO:0016570	Histone modification	37	396	0.27	0.33	0.0224
GO:0031341	Regulation of cell killing	15	102	0.47	0.37	0.0224
GO:0043085	Positive regulation of catalytic activity	87	1191	0.17	0.31	0.0224
GO:1901214	Regulation of neuron death	32	324	0.3	0.34	0.0224
GO:1901698	Response to nitrogen compound	79	1058	0.18	0.31	0.0224
GO:0006979	Response to oxidative stress	35	368	0.28	0.33	0.0232
GO:1903052	Positive regulation of proteolysis involved in protein catabolic process	18	138	0.42	0.35	0.0232
GO:0045657	Positive regulation of monocyte differentiation	5	10	1.0	0.41	0.0247
GO:0031330	Negative regulation of cellular catabolic process	26	243	0.33	0.34	0.0249
GO:0032680	Regulation of tumor necrosis factor production	20	164	0.39	0.34	0.0249
GO:0034502	Protein localization to chromosome	14	92	0.48	0.36	0.0249
GO:0052548	Regulation of endopeptidase activity	38	414	0.27	0.32	0.0249
GO:0009611	Response to wounding	40	444	0.26	0.32	0.0250
GO:0032388	Positive regulation of intracellular transport	23	203	0.36	0.34	0.0250
GO:0045577	Regulation of B cell differentiation	8	32	0.7	0.38	0.0250
GO:0071459	Protein localization to chromosome, centromeric region	9	41	0.64	0.38	0.0255
GO:0060627	Regulation of vesicle-mediated transport	47	551	0.23	0.32	0.0257
GO:0031647	Regulation of protein stability	32	328	0.29	0.33	0.0259
GO:0002248	Connective tissue replacement involved in inflammatory response wound healing	4	5	1.21	0.41	0.0260
GO:0045944	Positive regulation of transcription by RNA polymerase II	90	1250	0.16	0.3	0.0260
GO:1904149	Regulation of microglial cell mediated cytotoxicity	4	5	1.21	0.41	0.0260
GO:0062197	Cellular response to chemical stress	28	272	0.31	0.33	0.0261
GO:0002275	Myeloid cell activation involved in immune response	11	61	0.56	0.36	0.0269
GO:0002886	Regulation of myeloid leukocyte mediated immunity	11	61	0.56	0.36	0.0269
GO:0019220	Regulation of phosphate metabolic process	99	1405	0.15	0.3	0.0269
GO:0043065	Positive regulation of apoptotic process	44	507	0.24	0.31	0.0269
GO:0050866	Negative regulation of cell activation	24	218	0.34	0.33	0.0269
GO:0015671	Oxygen transport	6	17	0.85	0.39	0.0271
GO:0016043	Cellular component organization	319	5436	0.07	0.28	0.0271
GO:0022603	Regulation of anatomical structure morphogenesis	70	920	0.18	0.3	0.0271
GO:0001906	Cell killing	17	129	0.42	0.34	0.0274
GO:0045765	Regulation of angiogenesis	29	288	0.31	0.32	0.0280
GO:0006914	Autophagy	30	303	0.3	0.32	0.0292
GO:0002831	Regulation of response to biotic stimulus	34	361	0.28	0.31	0.0296
GO:0042744	Hydrogen peroxide catabolic process	7	25	0.75	0.37	0.0296
GO:0052372	Modulation by symbiont of entry into host	10	52	0.59	0.36	0.0296
GO:0022408	Negative regulation of cell-cell adhesion	22	194	0.36	0.33	0.0299
GO:0045597	Positive regulation of cell differentiation	67	876	0.19	0.3	0.0301
GO:0017148	Negative regulation of translation	20	169	0.38	0.32	0.0318
GO:0070527	Platelet aggregation	9	43	0.62	0.35	0.0318
GO:0032436	Positive regulation of proteasomal ubiquitin-dependent protein catabolic process	14	96	0.47	0.33	0.0326
GO:0061136	Regulation of proteasomal protein catabolic process	22	196	0.35	0.32	0.0332
GO:0002718	Regulation of cytokine production involved in immune response	16	120	0.43	0.33	0.0335
GO:0006357	Regulation of transcription by RNA polymerase II	165	2586	0.11	0.27	0.0346
GO:0002429	Immune response-activating cell surface receptor signaling pathway	22	197	0.35	0.31	0.0350
GO:0035710	CD4-positive, alpha-beta T cell activation	11	64	0.54	0.34	0.0355
GO:0016310	Phosphorylation	72	966	0.17	0.28	0.0359
GO:0045069	Regulation of viral genome replication	13	86	0.48	0.33	0.0361
GO:0051403	Stress-activated MAPK cascade	12	75	0.51	0.33	0.0363
GO:0012501	Programmed cell death	79	1084	0.16	0.28	0.0370
GO:0050777	Negative regulation of immune response	21	185	0.36	0.31	0.0370
GO:0008219	Cell death	81	1118	0.16	0.28	0.0372
GO:0016050	Vesicle organization	31	324	0.28	0.3	0.0372
GO:0035723	interleukin-15-mediated signaling pathway	4	6	1.13	0.37	0.0372
GO:0042921	Glucocorticoid receptor signaling pathway	4	6	1.13	0.37	0.0372
GO:0002887	Negative regulation of myeloid leukocyte mediated immunity	5	12	0.92	0.35	0.0398
GO:0045646	Regulation of erythrocyte differentiation	9	45	0.6	0.33	0.0398
GO:0046596	Regulation of viral entry into host cell	9	45	0.6	0.33	0.0398
GO:1903901	Negative regulation of viral life cycle	7	27	0.72	0.34	0.0400
GO:0052547	Regulation of peptidase activity	39	446	0.24	0.28	0.0420
GO:0080135	Regulation of cellular response to stress	56	712	0.2	0.28	0.0420
GO:0009056	Catabolic process	130	1976	0.12	0.26	0.0435
GO:0009743	Response to carbohydrate	20	175	0.36	0.3	0.0435
GO:0071840	Cellular component organization or biogenesis	327	5639	0.07	0.25	0.0436
GO:0001909	Leukocyte mediated cytotoxicity	10	56	0.55	0.32	0.0441
GO:0032496	Response to lipopolysaccharide	30	314	0.28	0.29	0.0441
GO:0032879	Regulation of localization	137	2103	0.12	0.26	0.0448
GO:0032946	Positive regulation of mononuclear cell proliferation	18	150	0.38	0.3	0.0453
GO:0030888	Regulation of B cell proliferation	11	67	0.52	0.31	0.0461
GO:0002474	Antigen processing and presentation of peptide antigen via MHC class I	7	28	0.7	0.32	0.0465
GO:0042743	Hydrogen peroxide metabolic process	8	37	0.64	0.32	0.0471
GO:0007033	Vacuole organization	20	177	0.36	0.29	0.0476
GO:0007034	Vacuolar transport	19	164	0.37	0.29	0.0476
GO:0022607	Cellular component assembly	157	2467	0.11	0.26	0.0476
GO:0032675	Regulation of interleukin-6 production	18	151	0.38	0.29	0.0476
GO:0032930	Positive regulation of superoxide anion generation	6	20	0.78	0.33	0.0476
GO:0051048	Negative regulation of secretion	19	164	0.37	0.29	0.0476
GO:0071243	Cellular response to arsenic-containing substance	6	20	0.78	0.33	0.0476
GO:0010506	Regulation of autophagy	32	346	0.27	0.28	0.0482
GO:1902622	Regulation of neutrophil migration	9	47	0.58	0.31	0.0487
GO:0034101	Erythrocyte homeostasis	14	102	0.44	0.3	0.0488
GO:0034249	Negative regulation of cellular amide metabolic process	21	191	0.34	0.29	0.0488
GO:0002283	Neutrophil activation involved in immune response	5	13	0.89	0.33	0.0492
GO:0006468	Protein phosphorylation	57	736	0.19	0.27	0.0492
GO:0032494	Response to peptidoglycan	5	13	0.89	0.33	0.0492
GO:0038066	p38MAPK cascade	5	13	0.89	0.33	0.0492
GO:0044271	Cellular nitrogen compound biosynthetic process	102	1494	0.14	0.26	0.0492
GO:0048857	Neural nucleus development	11	68	0.51	0.3	0.0492

## Sheet: S4
Table S4. Gene Ontology Over Representation Analysis (ORA) of differentially expressed genes between non-asthmatic controls and asthmatic patients (BP, biological process; CC, cellular compartment; MF, molecular function).
GO term	Description	Size	Overlap	Expect	Enrichment Ratio	P-value	FDR	Type
GO:0030099	myeloid cell differentiation	421	63	22729	2772	1.27E-13	1.06E-10	BP
GO:1903706	regulation of hemopoiesis	404	55	21811	2522	2.01E-10	8.44E-08	BP
GO:0019221	cytokine-mediated signaling pathway	500	61	26993	2260	1.74E-09	4.38E-07	BP
GO:1903131	mononuclear cell differentiation	478	59	25806	2286	2.09E-09	4.38E-07	BP
GO:0002443	leukocyte mediated immunity	390	50	21055	2375	1.06E-08	1.77E-06	BP
GO:0030667	secretory granule membrane	315	46	19046	2415	1.86E-08	3.51E-06	CC
GO:0007249	canonical NF-kappaB signal transduction	303	41	16358	2506	5.07E-08	7.08E-06	BP
GO:0005774	vacuolar membrane	482	60	29143	2059	5.55E-08	5.25E-06	CC
GO:0007159	leukocyte cell-cell adhesion	403	49	21757	2252	8.08E-08	9.69E-06	BP
GO:0002764	immune response-regulating signaling pathway	494	56	26670	2100	1.08E-07	1.13E-05	BP
GO:0002263	cell activation involved in immune response	305	40	16466	2429	1.73E-07	1.42E-05	BP
GO:0002274	myeloid leukocyte activation	237	34	12795	2657	1.73E-07	1.42E-05	BP
GO:0002250	adaptive immune response	464	53	25050	2116	1.86E-07	1.42E-05	BP
GO:0001819	positive regulation of cytokine production	481	54	25968	2080	2.50E-07	1.61E-05	BP
GO:0001906	cell killing	219	32	11823	2707	2.61E-07	1.61E-05	BP
GO:0002697	regulation of immune effector process	382	46	20623	2231	2.69E-07	1.61E-05	BP
GO:0140375	immune receptor activity	145	25	7971	3136	3.08E-07	8.57E-05	MF
GO:0101002	ficolin-1-rich granule	184	30	11125	2697	5.54E-07	3.49E-05	CC
GO:0009615	response to virus	401	46	21649	2125	1.08E-06	6.03E-05	BP
GO:0031349	positive regulation of defense response	480	52	25914	2007	1.25E-06	6.56E-05	BP
GO:0022407	regulation of cell-cell adhesion	482	52	26022	1998	1.42E-06	6.99E-05	BP
GO:0051249	regulation of lymphocyte activation	496	53	26778	1979	1.50E-06	6.99E-05	BP
GO:0050867	positive regulation of cell activation	371	42	20029	2097	4.44E-06	1.96E-04	BP
GO:0031983	vesicle lumen	324	41	19590	2093	5.08E-06	2.02E-04	CC
GO:0070820	tertiary granule	164	26	9916	2622	5.35E-06	2.02E-04	CC
GO:0050900	leukocyte migration	388	43	20947	2053	5.90E-06	2.47E-04	BP
GO:0071887	leukocyte apoptotic process	114	19	6155	3087	1.04E-05	4.17E-04	BP
GO:0046631	alpha-beta T cell activation	179	25	9664	2587	1.18E-05	4.49E-04	BP
GO:0045088	regulation of innate immune response	427	45	23052	1952	1.33E-05	4.72E-04	BP
GO:0019955	cytokine binding	145	22	7971	2760	1.35E-05	1.87E-03	MF
GO:0019882	antigen processing and presentation	116	19	6262	3034	1.35E-05	4.72E-04	BP
GO:0009897	external side of plasma membrane	373	44	22553	1951	1.42E-05	4.49E-04	CC
GO:0001818	negative regulation of cytokine production	288	34	15548	2187	1.49E-05	4.99E-04	BP
GO:0050727	regulation of inflammatory response	378	41	20407	2009	1.63E-05	5.25E-04	BP
GO:0048872	homeostasis of number of cells	316	36	17060	2110	1.85E-05	5.74E-04	BP
GO:0030139	endocytic vesicle	344	41	20799	1971	2.19E-05	5.92E-04	CC
GO:1903050	regulation of proteolysis involved in protein catabolic process	235	29	12687	2286	2.74E-05	8.20E-04	BP
GO:0002683	negative regulation of immune system process	495	49	26724	1834	2.95E-05	8.30E-04	BP
GO:0060759	regulation of response to cytokine stimulus	166	23	8962	2566	2.97E-05	8.30E-04	BP
GO:0036344	platelet morphogenesis	25	8	1350	5927	3.31E-05	8.74E-04	BP
GO:0007229	integrin-mediated signaling pathway	113	18	6101	2951	3.33E-05	8.74E-04	BP
GO:0044389	ubiquitin-like protein ligase binding	320	36	17592	2046	3.44E-05	3.19E-03	MF
GO:0016032	viral process	418	43	22567	1905	3.68E-05	9.35E-04	BP
GO:0090594	inflammatory response to wounding	26	8	1404	5699	4.56E-05	1.13E-03	BP
GO:0104004	cellular response to environmental stimulus	331	36	17870	2015	4.99E-05	1.20E-03	BP
GO:0005766	primary lysosome	155	23	9372	2454	5.45E-05	1.29E-03	CC
GO:0070661	leukocyte proliferation	346	37	18679	1981	5.65E-05	1.32E-03	BP
GO:0032635	interleukin-6 production	151	21	8152	2576	6.15E-05	1.40E-03	BP
GO:0051051	negative regulation of transport	403	41	21757	1884	7.13E-05	1.57E-03	BP
GO:0042113	B cell activation	273	31	14738	2103	7.36E-05	1.58E-03	BP
GO:0010720	positive regulation of cell development	446	44	24078	1827	8.08E-05	1.66E-03	BP
GO:0032612	interleukin-1 production	110	17	5939	2863	8.09E-05	1.66E-03	BP
GO:0006968	cellular defense response	52	11	2807	3918	8.36E-05	1.67E-03	BP
GO:0002833	positive regulation of response to biotic stimulus	380	39	20515	1901	8.82E-05	1.72E-03	BP
GO:0042060	wound healing	422	42	22783	1844	9.59E-05	1.83E-03	BP
GO:1901342	regulation of vasculature development	291	32	15710	2037	1.05E-04	1.95E-03	BP
GO:0071706	tumor necrosis factor superfamily cytokine production	171	22	9232	2383	1.35E-04	2.46E-03	BP
GO:0030522	intracellular receptor signaling pathway	367	37	19813	1867	1.90E-04	3.40E-03	BP
GO:0042742	defense response to bacterium	301	32	16250	1969	1.96E-04	3.43E-03	BP
GO:0046685	response to arsenic-containing substance	32	8	1728	4631	2.30E-04	3.94E-03	BP
GO:0044403	biological process involved in symbiotic interaction	304	32	16412	1950	2.35E-04	3.94E-03	BP
GO:0031490	chromatin DNA binding	118	17	6487	2621	2.40E-04	1.65E-02	MF
GO:0030055	cell-substrate junction	433	45	26180	1719	2.43E-04	5.10E-03	CC
GO:0034109	homotypic cell-cell adhesion	99	15	5345	2807	2.61E-04	4.26E-03	BP
GO:0097193	intrinsic apoptotic signaling pathway	306	32	16520	1937	2.64E-04	4.26E-03	BP
GO:1990849	vacuolar localization	89	14	4805	2914	2.79E-04	4.42E-03	BP
GO:0001772	immunological synapse	45	10	2721	3675	2.82E-04	5.33E-03	CC
GO:0019865	immunoglobulin binding	25	7	1374	5093	2.96E-04	1.65E-02	MF
GO:0050817	coagulation	231	26	12471	2085	3.14E-04	4.89E-03	BP
GO:0045785	positive regulation of cell adhesion	477	44	25752	1709	3.62E-04	5.53E-03	BP
GO:0001637	G protein-coupled chemoattractant receptor activity	26	7	1429	4897	3.86E-04	1.79E-02	MF
GO:0006970	response to osmotic stress	82	13	4427	2937	4.22E-04	6.32E-03	BP
GO:0034113	heterotypic cell-cell adhesion	62	11	3347	3286	4.30E-04	6.33E-03	BP
GO:0050878	regulation of body fluid levels	371	36	20029	1797	4.80E-04	6.94E-03	BP
GO:0010563	negative regulation of phosphorus metabolic process	344	34	18572	1831	4.91E-04	6.98E-03	BP
GO:0001667	ameboidal-type cell migration	428	40	23106	1731	5.11E-04	7.14E-03	BP
GO:0009895	negative regulation of catabolic process	348	34	18787	1810	6.04E-04	8.30E-03	BP
GO:0023023	MHC protein complex binding	36	8	1979	4042	6.15E-04	2.44E-02	MF
GO:0002237	response to molecule of bacterial origin	349	34	18841	1805	6.35E-04	8.60E-03	BP
GO:0045862	positive regulation of proteolysis	322	32	17384	1841	6.47E-04	8.61E-03	BP
GO:0006909	phagocytosis	231	25	12471	2005	7.29E-04	9.56E-03	BP
GO:0042176	regulation of protein catabolic process	366	35	19759	1771	7.45E-04	9.61E-03	BP
GO:0043086	negative regulation of catalytic activity	369	35	19921	1757	8.61E-04	1.09E-02	BP
GO:0034612	response to tumor necrosis factor	249	26	13443	1934	9.84E-04	1.23E-02	BP
GO:0003735	structural constituent of ribosome	158	19	8686	2187	1.08E-03	3.74E-02	MF
GO:2001233	regulation of apoptotic signaling pathway	375	35	20245	1729	1.14E-03	1.41E-02	BP
GO:0070371	ERK1 and ERK2 cascade	321	31	17330	1789	1.25E-03	1.52E-02	BP
GO:0140030	modification-dependent protein binding	185	21	10170	2065	1.27E-03	3.94E-02	MF
GO:0072593	reactive oxygen species metabolic process	227	24	12255	1958	1.28E-03	1.53E-02	BP
GO:0140546	defense response to symbiont	308	30	16628	1804	1.30E-03	1.53E-02	BP
GO:0030100	regulation of endocytosis	281	28	15170	1846	1.32E-03	1.54E-02	BP
GO:0042581	specific granule	159	20	9614	2080	1.44E-03	2.43E-02	CC
GO:0022604	regulation of cell morphogenesis	243	25	13119	1906	1.50E-03	1.73E-02	BP
GO:0032045	guanyl-nucleotide exchange factor complex	22	6	1330	4511	1.54E-03	2.43E-02	CC
GO:0031098	stress-activated protein kinase signaling cascade	244	25	13173	1898	1.59E-03	1.80E-02	BP
GO:0009314	response to radiation	426	38	22998	1652	1.64E-03	1.84E-02	BP
GO:0030674	protein-macromolecule adaptor activity	462	41	25399	1614	1.66E-03	4.53E-02	MF
GO:0032623	interleukin-2 production	62	10	3347	2988	1.66E-03	1.84E-02	BP
GO:0007033	vacuole organization	232	24	12525	1916	1.72E-03	1.86E-02	BP
GO:0141060	disruption of anatomical structure in another organism	95	13	5129	2535	1.73E-03	1.86E-02	BP
GO:0006605	protein targeting	314	30	16952	1770	1.75E-03	1.86E-02	BP
GO:0042287	MHC protein binding	33	7	1814	3858	1.79E-03	4.53E-02	MF
GO:0043161	proteasome-mediated ubiquitin-dependent protein catabolic process	443	39	23916	1631	1.82E-03	1.91E-02	BP
GO:0031331	positive regulation of cellular catabolic process	329	31	17762	1745	1.84E-03	1.91E-02	BP
GO:0035456	response to interferon-beta	34	7	1836	3814	1.95E-03	1.99E-02	BP
GO:0002437	inflammatory response to antigenic stimulus	74	11	3995	2753	1.96E-03	1.99E-02	BP
GO:1990868	response to chemokine	97	13	5237	2482	2.10E-03	2.09E-02	BP
GO:0048857	neural nucleus development	65	10	3509	2850	2.39E-03	2.36E-02	BP
GO:0048545	response to steroid hormone	336	31	18140	1709	2.55E-03	2.49E-02	BP
GO:2001057	reactive nitrogen species metabolic process	77	11	4157	2646	2.71E-03	2.62E-02	BP
GO:0072594	establishment of protein localization to organelle	440	38	23754	1600	2.89E-03	2.76E-02	BP
GO:1901654	response to ketone	215	22	11607	1895	3.00E-03	2.83E-02	BP
GO:0010573	vascular endothelial growth factor production	37	7	1998	3504	3.24E-03	3.02E-02	BP
GO:0010506	regulation of autophagy	356	32	19219	1665	3.29E-03	3.03E-02	BP
GO:0016236	macroautophagy	342	31	18464	1679	3.33E-03	3.04E-02	BP
GO:0031647	regulation of protein stability	316	29	17060	1700	3.72E-03	3.36E-02	BP
GO:0022406	membrane docking	92	12	4967	2416	3.84E-03	3.41E-02	BP
GO:0032609	type II interferon production	116	14	6262	2236	3.87E-03	3.41E-02	BP
GO:0062197	cellular response to chemical stress	303	28	16358	1712	3.93E-03	3.41E-02	BP
GO:0043410	positive regulation of MAPK cascade	463	39	24996	1560	3.94E-03	3.41E-02	BP
GO:0031400	negative regulation of protein modification process	391	34	21109	1611	4.21E-03	3.60E-02	BP
GO:0002269	leukocyte activation involved in inflammatory response	49	8	2645	3024	4.39E-03	3.68E-02	BP
GO:0033627	cell adhesion mediated by integrin	82	11	4427	2485	4.46E-03	3.68E-02	BP
GO:0015669	gas transport	21	5	1134	4410	4.47E-03	3.68E-02	BP
GO:0032495	response to muramyl dipeptide	21	5	1134	4410	4.47E-03	3.68E-02	BP
GO:0032602	chemokine production	94	12	5075	2365	4.59E-03	3.70E-02	BP
GO:0016050	vesicle organization	364	32	19651	1628	4.59E-03	3.70E-02	BP
GO:0007034	vacuolar transport	144	16	7774	2058	4.80E-03	3.83E-02	BP
GO:0002181	cytoplasmic translation	157	17	8476	2006	4.84E-03	3.83E-02	BP
GO:0001659	temperature homeostasis	184	19	9934	1913	5.05E-03	3.94E-02	BP
GO:0019932	second-messenger-mediated signaling	323	29	17438	1663	5.07E-03	3.94E-02	BP
GO:0040013	negative regulation of locomotion	338	30	18248	1644	5.19E-03	4.00E-02	BP
GO:0006959	humoral immune response	241	23	13011	1768	5.78E-03	4.41E-02	BP
GO:0090130	tissue migration	313	28	16898	1657	6.11E-03	4.62E-02	BP

## Sheet: S5
Table S5. Gene Set Enrichment Analysis (GSEA) of Gene Ontology terms for transcriptional changes between non-asthmatic controls and asthmatic patients.
GeneSet	Description	Enrichment Score	Normalized Enrichment Score	P-value	FDR	Size
GO:0007015	actin filament organization	-0.401	-1803	0.00E+00	1.88E-02	449
GO:0031032	actomyosin structure organization	-0.405	-1677	0.00E+00	3.14E-02	202
GO:0002250	adaptive immune response	-0.367	-1666	0.00E+00	3.16E-02	449
GO:0046631	alpha-beta T cell activation	-0.475	-1941	0.00E+00	1.83E-02	176
GO:0001667	ameboidal-type cell migration	-0.411	-1846	0.00E+00	1.87E-02	423
GO:0006520	amino acid metabolic process	0.317	1582	0.00E+00	4.85E-02	288
GO:0042982	amyloid precursor protein metabolic process	-0.429	-1571	1.85E-02	4.39E-02	73
GO:0042113	B-cell activation	-0.439	-1891	0.00E+00	1.76E-02	269
GO:0006284	base-excision repair	0.479	1751	0.00E+00	1.74E-02	44
GO:0044403	biological process involved in symbiotic interaction	-0.405	-1772	1.27E-03	2.01E-02	296
GO:0007249	canonical NF-kappaB signal transduction	-0.361	-1566	0.00E+00	4.43E-02	302
GO:0002263	cell activation involved in immune response	-0.432	-1893	0.00E+00	1.81E-02	301
GO:0044843	cell cycle G1/S phase transition	-0.395	-1679	0.00E+00	3.14E-02	232
GO:0034329	cell junction assembly	-0.348	-1562	0.00E+00	4.57E-02	434
GO:0001906	cell killing	-0.379	-1601	1.38E-03	3.86E-02	209
GO:0098742	cell-cell adhesion via plasma-membrane adhesion molecules	-0.363	-1567	0.00E+00	4.42E-02	267
GO:0031589	cell-substrate adhesion	-0.368	-1622	0.00E+00	3.54E-02	349
GO:0043954	cellular component maintenance	-0.471	-1713	1.48E-03	2.73E-02	71
GO:0006968	cellular defense response	-0.520	-1799	1.60E-03	1.93E-02	51
GO:0071216	cellular response to biotic stimulus	-0.412	-1742	0.00E+00	2.29E-02	243
GO:0104004	cellular response to environmental stimulus	-0.358	-1560	0.00E+00	4.60E-02	329
GO:0071402	cellular response to lipoprotein particle stimulus	-0.578	-1825	1.67E-03	1.76E-02	34
GO:1901653	cellular response to peptide	-0.371	-1637	0.00E+00	3.33E-02	361
GO:0035924	cellular response to vascular endothelial growth factor stimulus	-0.509	-1778	1.58E-03	2.02E-02	63
GO:0032602	chemokine production	-0.434	-1620	4.52E-03	3.55E-02	92
GO:0050817	coagulation	-0.442	-1870	0.00E+00	1.68E-02	230
GO:0060976	coronary vasculature development	-0.500	-1664	9.39E-03	3.19E-02	47
GO:0030865	cortical cytoskeleton organization	-0.535	-1813	1.71E-03	1.81E-02	51
GO:0017004	cytochrome complex assembly	0.575	2068	0.00E+00	7.77E-04	39
GO:0019221	cytokine-mediated signaling pathway	-0.383	-1739	0.00E+00	2.26E-02	488
GO:0070988	demethylation	-0.467	-1547	3.48E-02	4.93E-02	46
GO:0009262	deoxyribonucleotide metabolic process	0.599	2162	0.00E+00	1.98E-04	42
GO:0019692	deoxyribose phosphate metabolic process	0.599	2162	0.00E+00	1.98E-04	42
GO:0016311	dephosphorylation	-0.434	-1864	0.00E+00	1.74E-02	269
GO:0006308	DNA catabolic process	0.503	1663	7.03E-03	3.23E-02	29
GO:0071103	DNA conformation change	0.442	1847	0.00E+00	6.39E-03	90
GO:0022900	electron transport chain	0.337	1581	0.00E+00	4.51E-02	156
GO:1903513	endoplasmic reticulum to cytosol transport	-0.525	-1638	3.05E-02	3.35E-02	28
GO:0003158	endothelium development	-0.472	-1873	0.00E+00	1.76E-02	135
GO:0002064	epithelial cell development	-0.402	-1674	0.00E+00	3.07E-02	218
GO:0070371	ERK1 and ERK2 cascade	-0.360	-1582	0.00E+00	4.27E-02	317
GO:0007164	establishment of tissue polarity	-0.493	-1572	2.85E-02	4.41E-02	37
GO:0007163	establishment or maintenance of cell polarity	-0.427	-1806	0.00E+00	1.90E-02	225
GO:0006887	exocytosis	-0.384	-1699	0.00E+00	2.89E-02	346
GO:0097191	extrinsic apoptotic signaling pathway	-0.394	-1674	0.00E+00	3.05E-02	223
GO:0048144	fibroblast proliferation	-0.428	-1632	7.32E-03	3.35E-02	105
GO:0046847	filopodium assembly	-0.518	-1872	1.51E-03	1.69E-02	70
GO:0045023	G0 to G1 transition	-0.476	-1550	4.20E-02	4.88E-02	38
GO:0007214	gamma-aminobutyric acid signaling pathway	-0.533	-1596	1.96E-02	3.95E-02	29
GO:0015669	gas transport	-0.815	-2325	0.00E+00	0.00E+00	21
GO:1901657	glycosyl compound metabolic process	0.379	1581	0.00E+00	4.68E-02	81
GO:0034113	heterotypic cell-cell adhesion	-0.507	-1804	3.08E-03	1.90E-02	62
GO:0048872	homeostasis of number of cells	-0.364	-1604	1.29E-03	3.84E-02	315
GO:0034109	homotypic cell-cell adhesion	-0.507	-1922	0.00E+00	2.02E-02	99
GO:0009755	hormone-mediated signaling pathway	-0.394	-1637	1.40E-03	3.33E-02	192
GO:0002764	immune response-regulating signaling pathway	-0.438	-1987	0.00E+00	1.76E-02	487
GO:0006925	inflammatory cell apoptotic process	-0.571	-1601	2.99E-02	3.85E-02	23
GO:0090594	inflammatory response to wounding	-0.696	-1996	0.00E+00	1.79E-02	24
GO:0032612	interleukin-1 production	-0.538	-2081	0.00E+00	1.22E-02	106
GO:0032623	interleukin-2 production	-0.466	-1636	1.43E-02	3.30E-02	61
GO:0032633	interleukin-4 production	-0.531	-1676	1.36E-02	3.10E-02	33
GO:0032634	interleukin-5 production	-0.567	-1585	3.91E-02	4.23E-02	20
GO:0032635	interleukin-6 production	-0.481	-1945	0.00E+00	1.94E-02	147
GO:0032637	interleukin-8 production	-0.445	-1627	1.21E-02	3.39E-02	77
GO:0036297	interstrand cross-link repair	0.439	1600	7.11E-03	4.54E-02	41
GO:0030522	intracellular receptor signaling pathway	-0.424	-1876	0.00E+00	1.80E-02	361
GO:0097193	intrinsic apoptotic signaling pathway	-0.392	-1731	0.00E+00	2.37E-02	300
GO:0097581	lamellipodium organization	-0.477	-1775	1.52E-03	1.98E-02	89
GO:0002269	leukocyte activation involved in inflammatory response	-0.466	-1572	1.49E-02	4.42E-02	49
GO:0071887	leukocyte apoptotic process	-0.433	-1689	1.50E-03	3.02E-02	114
GO:0007159	leukocyte cell-cell adhesion	-0.426	-1903	0.00E+00	1.74E-02	397
GO:0002443	leukocyte mediated immunity	-0.380	-1711	0.00E+00	2.70E-02	382
GO:0050900	leukocyte migration	-0.376	-1663	0.00E+00	3.18E-02	381
GO:0070661	leukocyte proliferation	-0.402	-1784	0.00E+00	1.99E-02	339
GO:0016236	macroautophagy	-0.353	-1546	1.28E-03	4.93E-02	339
GO:0098727	maintenance of cell number	-0.382	-1582	1.33E-03	4.28E-02	184
GO:0022406	membrane docking	-0.442	-1675	2.95E-03	3.10E-02	92
GO:0033619	membrane protein proteolysis	-0.506	-1771	3.17E-03	1.99E-02	61
GO:0031579	membrane raft organization	-0.571	-1691	1.75E-02	3.05E-02	26
GO:0031163	metallo-sulfur cluster assembly	0.547	1854	4.84E-03	6.34E-03	29
GO:0032259	methylation	0.321	1567	0.00E+00	4.71E-02	260
GO:0030901	midbrain development	-0.433	-1602	7.43E-03	3.87E-02	89
GO:0010586	miRNA metabolic process	-0.525	-2028	0.00E+00	1.37E-02	102
GO:0006298	mismatch repair	0.490	1642	9.59E-03	3.66E-02	30
GO:0140053	mitochondrial gene expression	0.544	2528	0.00E+00	0.00E+00	163
GO:0000959	mitochondrial RNA metabolic process	0.509	1946	0.00E+00	2.53E-03	53
GO:0007005	mitochondrion organization	0.307	1600	0.00E+00	4.76E-02	470
GO:1903131	mononuclear cell differentiation	-0.454	-2055	0.00E+00	1.42E-02	471
GO:0002009	morphogenesis of an epithelium	-0.349	-1574	0.00E+00	4.39E-02	493
GO:0009299	mRNA transcription	-0.554	-1877	1.64E-03	1.88E-02	50
GO:0033028	myeloid cell apoptotic process	-0.484	-1578	3.23E-02	4.32E-02	39
GO:0030099	myeloid cell differentiation	-0.408	-1831	0.00E+00	1.77E-02	416
GO:0002274	myeloid leukocyte activation	-0.401	-1712	0.00E+00	2.71E-02	236
GO:0045445	myoblast differentiation	-0.459	-1776	1.48E-03	2.02E-02	109
GO:0010257	NADH dehydrogenase complex assembly	0.405	1554	7.98E-03	4.86E-02	55
GO:0030101	natural killer cell activation	-0.441	-1658	4.55E-03	3.21E-02	92
GO:0034470	ncRNA processing	0.437	2235	0.00E+00	1.65E-04	425
GO:0098781	ncRNA transcription	-0.485	-1919	0.00E+00	1.72E-02	143
GO:0009895	negative regulation of catabolic process	-0.412	-1816	0.00E+00	1.82E-02	338
GO:0043086	negative regulation of catalytic activity	-0.380	-1689	0.00E+00	3.05E-02	364
GO:0050866	negative regulation of cell activation	-0.375	-1555	0.00E+00	4.74E-02	205
GO:0007162	negative regulation of cell adhesion	-0.378	-1644	0.00E+00	3.30E-02	283
GO:0001818	negative regulation of cytokine production	-0.368	-1614	0.00E+00	3.63E-02	286
GO:0002683	negative regulation of immune system process	-0.370	-1675	0.00E+00	3.07E-02	486
GO:0043409	negative regulation of MAPK cascade	-0.406	-1661	0.00E+00	3.15E-02	155
GO:0010563	negative regulation of phosphorus metabolic process	-0.407	-1786	0.00E+00	2.07E-02	343
GO:1903828	negative regulation of protein localization	-0.403	-1681	0.00E+00	3.14E-02	204
GO:0031400	negative regulation of protein modification process	-0.393	-1746	0.00E+00	2.24E-02	390
GO:0045861	negative regulation of proteolysis	-0.400	-1669	0.00E+00	3.14E-02	184
GO:0002832	negative regulation of response to biotic stimulus	-0.427	-1648	2.89E-03	3.33E-02	111
GO:0021915	neural tube development	-0.402	-1615	1.42E-03	3.65E-02	155
GO:0038061	non-canonical NF-kappaB signal transduction	-0.449	-1776	0.00E+00	1.98E-02	124
GO:0051169	nuclear transport	-0.374	-1649	0.00E+00	3.34E-02	323
GO:0033865	nucleoside bisphosphate metabolic process	0.348	1557	0.00E+00	4.93E-02	122
GO:0019755	one-carbon compound transport	-0.545	-1930	0.00E+00	2.04E-02	58
GO:0071684	organism emergence from protective structure	-0.601	-1789	1.75E-03	2.05E-02	25
GO:0043574	peroxisomal transport	0.536	1716	2.33E-02	2.14E-02	22
GO:0007031	peroxisome organization	0.457	1595	1.78E-02	4.55E-02	36
GO:0006909	phagocytosis	-0.428	-1829	0.00E+00	1.72E-02	227
GO:0043491	phosphatidylinositol 3-kinase/protein kinase B signal transduction	-0.368	-1597	0.00E+00	3.94E-02	288
GO:0036344	platelet morphogenesis	-0.630	-1850	1.75E-03	1.88E-02	25
GO:0050867	positive regulation of cell activation	-0.411	-1826	0.00E+00	1.75E-02	366
GO:0045785	positive regulation of cell adhesion	-0.401	-1818	0.00E+00	1.80E-02	473
GO:0010720	positive regulation of cell development	-0.415	-1880	0.00E+00	1.87E-02	441
GO:0031346	positive regulation of cell projection organization	-0.360	-1586	1.23E-03	4.22E-02	349
GO:0031331	positive regulation of cellular catabolic process	-0.402	-1781	0.00E+00	2.01E-02	324
GO:0001819	positive regulation of cytokine production	-0.356	-1629	0.00E+00	3.40E-02	472
GO:0051495	positive regulation of cytoskeleton organization	-0.448	-1829	0.00E+00	1.77E-02	181
GO:0031349	positive regulation of defense response	-0.374	-1681	0.00E+00	3.12E-02	469
GO:0051345	positive regulation of hydrolase activity	-0.386	-1705	0.00E+00	2.77E-02	352
GO:1903829	positive regulation of protein localization	-0.364	-1655	0.00E+00	3.24E-02	471
GO:0002833	positive regulation of response to biotic stimulus	-0.397	-1756	0.00E+00	2.12E-02	368
GO:0032527	protein exit from endoplasmic reticulum	-0.465	-1606	1.91E-02	3.84E-02	50
GO:1990778	protein localization to cell periphery	-0.383	-1689	0.00E+00	2.99E-02	351
GO:0034394	protein localization to cell surface	-0.450	-1604	1.09E-02	3.83E-02	66
GO:0034504	protein localization to nucleus	-0.374	-1632	0.00E+00	3.34E-02	306
GO:0071806	protein transmembrane transport	0.430	1719	0.00E+00	2.22E-02	65
GO:0032984	protein-containing complex disassembly	-0.389	-1662	2.65E-03	3.18E-02	249
GO:2001057	reactive nitrogen species metabolic process	-0.514	-1834	0.00E+00	1.78E-02	76
GO:0072593	reactive oxygen species metabolic process	-0.385	-1647	0.00E+00	3.31E-02	222
GO:0006898	receptor-mediated endocytosis	-0.374	-1609	0.00E+00	3.76E-02	251
GO:0032970	regulation of actin filament-based process	-0.368	-1612	0.00E+00	3.72E-02	363
GO:0034248	regulation of amide metabolic process	-0.369	-1662	0.00E+00	3.15E-02	423
GO:2001233	regulation of apoptotic signaling pathway	-0.428	-1913	0.00E+00	1.74E-02	369
GO:0010506	regulation of autophagy	-0.358	-1575	0.00E+00	4.39E-02	352
GO:0050878	regulation of body fluid levels	-0.380	-1685	0.00E+00	3.05E-02	366
GO:0022604	regulation of cell morphogenesis	-0.422	-1767	0.00E+00	2.03E-02	243
GO:0060491	regulation of cell projection assembly	-0.389	-1651	0.00E+00	3.34E-02	231
GO:0022407	regulation of cell-cell adhesion	-0.396	-1785	0.00E+00	2.05E-02	475
GO:0032535	regulation of cellular component size	-0.412	-1836	0.00E+00	1.78E-02	362
GO:0051090	regulation of DNA-binding transcription factor activity	-0.351	-1543	0.00E+00	4.99E-02	336
GO:0030100	regulation of endocytosis	-0.368	-1605	0.00E+00	3.84E-02	274
GO:1903706	regulation of hemopoiesis	-0.459	-2043	0.00E+00	1.31E-02	399
GO:0002697	regulation of immune effector process	-0.359	-1616	1.26E-03	3.64E-02	372
GO:0045088	regulation of innate immune response	-0.397	-1767	0.00E+00	2.01E-02	418
GO:0032386	regulation of intracellular transport	-0.396	-1714	0.00E+00	2.72E-02	258
GO:0051249	regulation of lymphocyte activation	-0.394	-1784	0.00E+00	2.03E-02	489
GO:0090559	regulation of membrane permeability	-0.444	-1557	1.82E-02	4.72E-02	63
GO:1903311	regulation of mRNA metabolic process	-0.397	-1716	0.00E+00	2.71E-02	292
GO:0099072	regulation of postsynaptic membrane neurotransmitter receptor levels	-0.446	-1638	8.93E-03	3.35E-02	86
GO:0042176	regulation of protein catabolic process	-0.376	-1677	0.00E+00	3.11E-02	361
GO:1905475	regulation of protein localization to membrane	-0.383	-1570	4.19E-03	4.38E-02	176
GO:0051223	regulation of protein transport	-0.343	-1553	0.00E+00	4.77E-02	421
GO:0043254	regulation of protein-containing complex assembly	-0.378	-1695	0.00E+00	2.97E-02	405
GO:1903050	regulation of proteolysis involved in protein catabolic process	-0.381	-1620	0.00E+00	3.53E-02	233
GO:0060759	regulation of response to cytokine stimulus	-0.427	-1755	0.00E+00	2.12E-02	163
GO:1903034	regulation of response to wounding	-0.389	-1579	2.75E-03	4.31E-02	165
GO:1902903	regulation of supramolecular fiber organization	-0.357	-1570	0.00E+00	4.36E-02	373
GO:0050803	regulation of synapse structure or activity	-0.405	-1745	0.00E+00	2.22E-02	241
GO:0099177	regulation of trans-synaptic signaling	-0.386	-1736	0.00E+00	2.32E-02	461
GO:1901342	regulation of vasculature development	-0.371	-1590	0.00E+00	4.09E-02	284
GO:0046685	response to arsenic-containing substance	-0.510	-1580	3.90E-02	4.32E-02	32
GO:0009743	response to carbohydrate	-0.371	-1584	0.00E+00	4.24E-02	222
GO:1990868	response to chemokine	-0.436	-1642	1.49E-03	3.30E-02	96
GO:0035456	response to interferon-beta	-0.530	-1634	2.03E-02	3.32E-02	32
GO:0070670	response to interleukin-4	-0.571	-1812	0.00E+00	1.79E-02	37
GO:0002931	response to ischemia	-0.521	-1843	1.55E-03	1.80E-02	64
GO:1901654	response to ketone	-0.388	-1644	1.38E-03	3.28E-02	213
GO:1990840	response to lectin	-0.652	-1843	6.83E-03	1.76E-02	22
GO:0055094	response to lipoprotein particle	-0.593	-1822	1.66E-03	1.77E-02	31
GO:0002237	response to molecule of bacterial origin	-0.376	-1647	0.00E+00	3.33E-02	342
GO:0071867	response to monoamine	-0.543	-1921	0.00E+00	1.89E-02	71
GO:0006970	response to osmotic stress	-0.523	-1919	0.00E+00	1.83E-02	82
GO:0070482	response to oxygen levels	-0.353	-1545	1.26E-03	4.93E-02	328
GO:0071559	response to transforming growth factor beta	-0.382	-1645	0.00E+00	3.33E-02	268
GO:0034340	response to type I interferon	-0.474	-1758	1.48E-03	2.10E-02	82
GO:0009615	response to virus	-0.392	-1739	0.00E+00	2.29E-02	393
GO:0022613	ribonucleoprotein complex biogenesis	0.363	1878	0.00E+00	4.85E-03	445
GO:0000966	RNA 5'-end processing	0.638	1972	0.00E+00	2.16E-03	22
GO:0009451	RNA modification	0.444	2081	0.00E+00	6.59E-04	174
GO:0016072	rRNA metabolic process	0.390	1909	0.00E+00	3.51E-03	256
GO:0031529	ruffle organization	-0.558	-1946	1.65E-03	2.16E-02	57
GO:0071526	semaphorin-plexin signaling pathway	-0.480	-1636	1.63E-02	3.33E-02	46
GO:0007264	small GTPase mediated signal transduction	-0.395	-1784	0.00E+00	1.96E-02	493
GO:0044282	small molecule catabolic process	0.325	1631	0.00E+00	3.80E-02	367
GO:0002040	sprouting angiogenesis	-0.421	-1650	1.42E-03	3.33E-02	131
GO:0017145	stem cell division	-0.524	-1645	1.22E-02	3.30E-02	31
GO:0050808	synapse organization	-0.359	-1629	0.00E+00	3.38E-02	469
GO:0042330	taxis	-0.350	-1573	0.00E+00	4.42E-02	442
GO:0090130	tissue migration	-0.425	-1858	0.00E+00	1.78E-02	309
GO:0007178	transmembrane receptor protein serine/threonine kinase signaling pathway	-0.350	-1549	1.21E-03	4.88E-02	357
GO:0006399	tRNA metabolic process	0.561	2669	0.00E+00	0.00E+00	196
GO:0071706	tumor necrosis factor superfamily cytokine production	-0.446	-1844	0.00E+00	1.86E-02	167
GO:0043162	ubiquitin-dependent protein catabolic process via the multivesicular body sorting pathway	-0.520	-1635	1.50E-02	3.29E-02	36
GO:0006063	uronic acid metabolic process	0.499	1577	2.38E-02	4.48E-02	23
GO:1990849	vacuolar localization	-0.491	-1840	0.00E+00	1.75E-02	89
GO:0010573	vascular endothelial growth factor production	-0.536	-1709	6.80E-03	2.71E-02	36
GO:0048010	vascular endothelial growth factor receptor signaling pathway	-0.484	-1669	9.36E-03	3.12E-02	56
GO:0021591	ventricular system development	-0.503	-1570	3.24E-02	4.35E-02	33
GO:0016050	vesicle organization	-0.354	-1571	0.00E+00	4.36E-02	360
GO:0016032	viral process	-0.438	-1980	0.00E+00	1.66E-02	414
GO:0042060	wound healing	-0.400	-1790	0.00E+00	2.08E-02	416

## Sheet: S6
Table S6. Dupilumab treatment Differentially Expressed Genes of G0 (sorted by padj).
Ensembl_ID	Gene_Name	Correlation	FoldChange	pvalue	padj
ENSG00000276085	CCL3L3	Eosinophil	1.84E+00	4.46E-10	2.16E-05
ENSG00000184343	SRPK3		1.79E+00	4.80E-08	7.76E-04
ENSG00000279718	SNX18P12		2.81E+00	3.87E-07	3.12E-03
ENSG00000161055	SCGB3A1		4.22E+00	6.89E-07	4.77E-03
ENSG00000110455	ACCS		1.47E+00	5.37E-06	3.25E-02
ENSG00000163053	SLC16A14	Eosinophil High	2.49E+00	7.26E-06	3.34E-02
ENSG00000170017	ALCAM		1.12E+00	7.59E-06	3.34E-02
ENSG00000278743	ENSG00000278743		-1.58E+00	6.37E-06	3.34E-02
ENSG00000145604	SKP2	Eosinophil	1.25E+00	8.71E-06	3.51E-02
ENSG00000104973	MED25		-1.20E+00	1.45E-05	4.78E-02
ENSG00000117707	PROX1		4.73E+00	1.48E-05	4.78E-02
ENSG00000204084	INPP5B	Eosinophil High	1.24E+00	1.41E-05	4.78E-02

## Sheet: S7
Table S7. Dupilumab treatment Differentially Expressed Genes of G1 Subgroup (sorted by padj).
Ensembl_ID	Gene_Name	Correlation	FoldChange	pvalue	padj
ENSG00000175857	GAPT	Eosinophil High	1.99E+00	0.000	5.85E-22
ENSG00000183625	CCR3	Eosinophil	2.00E+00	0.000	4.99E-18
ENSG00000171659	GPR34	Eosinophil High	2.44E+00	0.000	9.75E-17
ENSG00000121691	CAT	Eosinophil High	2.05E+00	0.000	7.64E-15
ENSG00000285933	ENSG00000285933	Eosinophil High	7.70E+00	0.000	9.43E-14
ENSG00000117461	PIK3R3	Eosinophil High	2.87E+00	0.000	2.55E-13
ENSG00000137672	TRPC6	Eosinophil	3.44E+00	0.000	4.89E-13
ENSG00000163053	SLC16A14	Eosinophil High	4.29E+00	0.000	4.89E-13
ENSG00000204161	TMEM273	Eosinophil High	2.19E+00	0.000	5.14E-13
ENSG00000142512	SIGLEC10	Eosinophil	2.11E+00	0.000	5.92E-13
ENSG00000182240	BACE2	Eosinophil High	2.31E+00	0.000	5.34E-12
ENSG00000172817	CYP7B1	Eosinophil High	4.70E+00	0.000	8.43E-12
ENSG00000184221	OLIG1	Eosinophil High	3.53E+00	0.000	1.34E-11
ENSG00000276644	DACH1	Eosinophil High	2.79E+00	0.000	1.37E-11
ENSG00000134256	CD101	Eosinophil High	2.30E+00	0.000	2.45E-11
ENSG00000169385	RNASE2		2.23E+00	0.000	4.00E-11
ENSG00000140263	SORD	Eosinophil High	2.70E+00	0.000	4.00E-11
ENSG00000135605	TEC	Eosinophil High	2.18E+00	0.000	7.80E-11
ENSG00000182557	SPNS3	Eosinophil High	2.89E+00	0.000	7.80E-11
ENSG00000138801	PAPSS1	Eosinophil	1.53E+00	0.000	8.04E-11
ENSG00000100628	ASB2	Eosinophil High	3.56E+00	0.000	8.12E-11
ENSG00000135116	HRK		4.22E+00	0.000	1.12E-10
ENSG00000183386	FHL3	Eosinophil	1.84E+00	0.000	1.12E-10
ENSG00000003393	ALS2	Eosinophil High	1.59E+00	0.000	1.23E-10
ENSG00000196220	SRGAP3	Eosinophil High	3.30E+00	0.000	4.21E-10
ENSG00000283399	LOC100887080	Eosinophil	3.59E+00	0.000	5.37E-10
ENSG00000274736	CCL23	Eosinophil High	8.92E+00	0.000	6.19E-10
ENSG00000159618	ADGRG5	Eosinophil High	2.44E+00	0.000	2.13E-09
ENSG00000188822	CNR2	Eosinophil	2.53E+00	0.000	5.05E-09
ENSG00000071242	RPS6KA2	Eosinophil High	2.40E+00	0.000	5.06E-09
ENSG00000103319	EEF2K	Eosinophil High	2.51E+00	0.000	5.71E-09
ENSG00000087253	LPCAT2	Eosinophil	1.59E+00	0.000	6.78E-09
ENSG00000275302	CCL4	Eosinophil	2.01E+00	0.000	6.95E-09
ENSG00000114315	HES1	Eosinophil	2.62E+00	0.000	7.25E-09
ENSG00000174837	ADGRE1	Eosinophil High	3.53E+00	0.000	7.64E-09
ENSG00000133789	SWAP70	Eosinophil	1.58E+00	0.000	8.35E-09
ENSG00000119711	ALDH6A1	Eosinophil High	1.73E+00	0.000	9.55E-09
ENSG00000154127	UBASH3B	Eosinophil	1.50E+00	0.000	1.03E-08
ENSG00000171657	GPR82	Eosinophil High	4.04E+00	0.000	1.03E-08
ENSG00000188290	HES4	Eosinophil	2.75E+00	0.000	1.16E-08
ENSG00000164305	CASP3	Eosinophil High	1.52E+00	0.000	1.80E-08
ENSG00000169330	MINAR1	Eosinophil	3.89E+00	0.000	2.23E-08
ENSG00000030419	IKZF2	Eosinophil High	2.04E+00	0.000	2.41E-08
ENSG00000120262	CCDC170	Eosinophil High	2.22E+00	0.000	2.77E-08
ENSG00000172578	KLHL6	Eosinophil High	1.49E+00	0.000	2.82E-08
ENSG00000110455	ACCS		1.86E+00	0.000	3.65E-08
ENSG00000138623	SEMA7A	Eosinophil High	3.39E+00	0.000	3.65E-08
ENSG00000151692	RNF144A	Eosinophil	2.02E+00	0.000	3.65E-08
ENSG00000166147	FBN1	Eosinophil	2.80E+00	0.000	3.65E-08
ENSG00000116016	EPAS1	Eosinophil High	2.12E+00	0.000	4.19E-08
ENSG00000076555	ACACB	Eosinophil	2.22E+00	0.000	4.25E-08
ENSG00000113273	ARSB	Eosinophil High	1.59E+00	0.000	7.13E-08
ENSG00000150764	DIXDC1	Eosinophil High	2.65E+00	0.000	7.13E-08
ENSG00000228549	LINC03126	Eosinophil	5.27E+00	0.000	7.24E-08
ENSG00000010278	CD9	Eosinophil	1.69E+00	0.000	7.36E-08
ENSG00000174944	P2RY14	Eosinophil	4.14E+00	0.000	7.36E-08
ENSG00000187210	GCNT1	Eosinophil High	1.43E+00	0.000	7.90E-08
ENSG00000157388	CACNA1D	Eosinophil High	2.26E+00	0.000	9.47E-08
ENSG00000166016	ABTB2	Eosinophil High	2.82E+00	0.000	1.00E-07
ENSG00000152207	CYSLTR2	Eosinophil High	3.88E+00	0.000	1.05E-07
ENSG00000145990	GFOD1	Eosinophil High	2.09E+00	0.000	1.06E-07
ENSG00000168004	PLAAT5	Eosinophil High	6.31E+00	0.000	1.11E-07
ENSG00000261997	ENSG00000261997	Eosinophil	2.07E+00	0.000	1.23E-07
ENSG00000153721	CNKSR3	Eosinophil	5.79E+00	0.000	1.40E-07
ENSG00000147872	PLIN2	Eosinophil	1.56E+00	0.000	1.46E-07
ENSG00000129675	ARHGEF6	Eosinophil High	1.43E+00	0.000	1.59E-07
ENSG00000124019	FAM124B	Eosinophil High	2.27E+00	0.000	1.89E-07
ENSG00000131203	IDO1	Eosinophil High	7.15E+00	0.000	1.89E-07
ENSG00000244682	ENSG00000244682	Eosinophil	1.53E+00	0.000	1.89E-07
ENSG00000168765	GSTM4	Eosinophil	2.12E+00	0.000	1.90E-07
ENSG00000282608	ADORA3	Eosinophil High	5.30E+00	0.000	1.94E-07
ENSG00000183134	PTGDR2	Eosinophil High	5.61E+00	0.000	2.19E-07
ENSG00000133317	LGALS12	Eosinophil High	3.66E+00	0.000	2.46E-07
ENSG00000073910	FRY	Eosinophil	1.60E+00	0.000	2.66E-07
ENSG00000276231	PIK3R6	Eosinophil High	3.84E+00	0.000	3.73E-07
ENSG00000165914	TTC7B	Eosinophil	1.67E+00	0.000	4.24E-07
ENSG00000184992	BRI3BP	Eosinophil High	1.65E+00	0.000	4.40E-07
ENSG00000279718	ENSG00000279718		4.85E+00	0.000	5.16E-07
ENSG00000115602	IL1RL1	Eosinophil High	5.12E+00	0.000	7.25E-07
ENSG00000183049	CAMK1D		1.60E+00	0.000	8.52E-07
ENSG00000276085	CCL3L3	Eosinophil	1.90E+00	0.000	8.52E-07
ENSG00000112759	SLC29A1	Eosinophil High	6.79E+00	0.000	8.89E-07
ENSG00000156869	FRRS1	Eosinophil High	3.63E+00	0.000	9.71E-07
ENSG00000100150	DEPDC5	Eosinophil	1.48E+00	0.000	1.00E-06
ENSG00000158006	PAFAH2	Eosinophil High	1.49E+00	0.000	1.00E-06
ENSG00000204084	INPP5B	Eosinophil High	1.40E+00	0.000	1.00E-06
ENSG00000189068	VSTM1	Eosinophil High	2.82E+00	0.000	1.01E-06
ENSG00000185156	MFSD6L	Eosinophil	3.11E+00	0.000	1.06E-06
ENSG00000117480	FAAH		1.88E+00	0.000	1.16E-06
ENSG00000134138	MEIS2	Eosinophil High	5.41E+00	0.000	1.18E-06
ENSG00000164236	ANKRD33B	Eosinophil	2.08E+00	0.000	1.59E-06
ENSG00000285303	ENSG00000285303	Eosinophil	7.97E+00	0.000	1.59E-06
ENSG00000106003	LFNG	Eosinophil High	1.67E+00	0.000	1.69E-06
ENSG00000124496	TRERF1	Eosinophil	1.88E+00	0.000	1.70E-06
ENSG00000131018	SYNE1	Eosinophil High	2.30E+00	0.000	1.77E-06
ENSG00000255587	RAB44	Eosinophil High	3.13E+00	0.000	1.92E-06
ENSG00000139641	ESYT1	Eosinophil High	1.59E+00	0.000	1.97E-06
ENSG00000113448	PDE4D	Eosinophil	1.44E+00	0.000	2.40E-06
ENSG00000250696	LOC105377267	Eosinophil High	7.45E+00	0.000	2.40E-06
ENSG00000091181	IL5RA	Eosinophil High	7.94E+00	0.000	2.59E-06
ENSG00000185344	ATP6V0A2	Eosinophil High	1.46E+00	0.000	2.73E-06
ENSG00000166689	PLEKHA7	Eosinophil High	3.16E+00	0.000	3.29E-06
ENSG00000117640	MTFR1L	Eosinophil High	1.43E+00	0.000	3.64E-06
ENSG00000219088	ENSG00000219088	Eosinophil	1.20E+01	0.000	3.66E-06
ENSG00000213759	UGT2B11	Eosinophil High	7.36E+00	0.000	3.69E-06
ENSG00000103056	SMPD3	Eosinophil High	3.70E+00	0.000	3.97E-06
ENSG00000113658	SMAD5	Eosinophil	1.39E+00	0.000	4.85E-06
ENSG00000163606	CD200R1	Eosinophil	1.77E+00	0.000	5.13E-06
ENSG00000198879	SFMBT2	Eosinophil High	1.64E+00	0.000	5.27E-06
ENSG00000105205	CLC	Eosinophil High	4.55E+00	0.000	5.35E-06
ENSG00000268758	ENSG00000268758	Eosinophil High	6.44E+00	0.000	5.35E-06
ENSG00000255319	ENPP7P8	Eosinophil High	5.40E+00	0.000	5.87E-06
ENSG00000141068	KSR1	Eosinophil	2.05E+00	0.000	5.93E-06
ENSG00000116704	SLC35D1	Eosinophil High	1.46E+00	0.000	6.24E-06
ENSG00000279693	ENSG00000279693	Eosinophil	5.18E+00	0.000	6.24E-06
ENSG00000163739	CXCL1		-1.54E+00	0.000	7.19E-06
ENSG00000074370	ATP2A3		1.47E+00	0.000	7.25E-06
ENSG00000196581	AJAP1	Eosinophil	4.21E+00	0.000	7.25E-06
ENSG00000186951	PPARA	Eosinophil	1.85E+00	0.000	7.98E-06
ENSG00000010310	GIPR	Eosinophil High	2.44E+00	0.000	8.18E-06
ENSG00000118495	PLAGL1		1.61E+00	0.000	8.55E-06
ENSG00000154760	SLFN13	Eosinophil	1.55E+00	0.000	8.82E-06
ENSG00000153885	KCTD15	Eosinophil High	1.68E+00	0.000	1.08E-05
ENSG00000196422	PPP1R26	Eosinophil High	2.01E+00	0.000	1.08E-05
ENSG00000215148	PRSS41	Eosinophil High	1.93E+01	0.000	1.12E-05
ENSG00000256347	ENSG00000256347	Eosinophil	8.67E+00	0.000	1.16E-05
ENSG00000177112	IRAG1-AS1		-1.60E+00	0.000	1.17E-05
ENSG00000140265	ZSCAN29	Eosinophil High	1.52E+00	0.000	1.24E-05
ENSG00000153157	SYCP2L	Eosinophil	3.22E+00	0.000	1.24E-05
ENSG00000144619	CNTN4	Eosinophil	5.62E+00	0.000	1.41E-05
ENSG00000276070	CCL4L2	Eosinophil	4.57E+00	0.000	1.44E-05
ENSG00000235008	ENSG00000235008	Eosinophil	5.62E+00	0.000	1.73E-05
ENSG00000103222	ABCC1		1.64E+00	0.000	1.73E-05
ENSG00000136068	FLNB	Eosinophil	1.86E+00	0.000	1.80E-05
ENSG00000205927	OLIG2	Eosinophil High	1.04E+01	0.000	1.87E-05
ENSG00000102471	NDFIP2	Eosinophil High	2.16E+00	0.000	1.98E-05
ENSG00000136960	ENPP2	Eosinophil	1.95E+00	0.000	2.21E-05
ENSG00000280109	PLAC4	Eosinophil	4.72E+00	0.000	2.21E-05
ENSG00000179447	SLC24A3-AS1	Eosinophil	3.47E+00	0.000	2.27E-05
ENSG00000151689	INPP1	Eosinophil High	1.87E+00	0.000	2.60E-05
ENSG00000160180	TFF3	Eosinophil High	3.45E+00	0.000	2.60E-05
ENSG00000103355	PRSS33	Eosinophil High	1.18E+01	0.000	2.63E-05
ENSG00000147852	VLDLR	Eosinophil High	4.55E+00	0.000	2.63E-05
ENSG00000113282	CLINT1	Eosinophil High	1.30E+00	0.000	3.38E-05
ENSG00000135074	ADAM19	Eosinophil	1.59E+00	0.000	3.38E-05
ENSG00000286696	ENSG00000286696	Eosinophil	4.53E+00	0.000	3.38E-05
ENSG00000282933	ENSG00000282933	Eosinophil	4.37E+00	0.000	3.72E-05
ENSG00000225434	LINC01504	Eosinophil	1.56E+00	0.000	4.07E-05
ENSG00000158715	SLC45A3		2.17E+00	0.000	4.29E-05
ENSG00000196505	GDAP2		1.36E+00	0.000	4.35E-05
ENSG00000032444	PNPLA6	Eosinophil	1.69E+00	0.000	4.37E-05
ENSG00000213316	LTC4S	Eosinophil	1.73E+00	0.000	4.37E-05
ENSG00000198673	TAFA2		1.61E+00	0.000	4.63E-05
ENSG00000258867	HISLA	Eosinophil	1.84E+00	0.000	4.89E-05
ENSG00000134489	HRH4	Eosinophil High	4.58E+00	0.000	5.36E-05
ENSG00000171860	C3AR1	Eosinophil	1.43E+00	0.000	5.36E-05
ENSG00000172164	SNTB1	Eosinophil High	1.48E+00	0.000	5.42E-05
ENSG00000176834	VSIG10		2.03E+00	0.000	5.42E-05
ENSG00000130433	CACNG6	Eosinophil High	8.11E+00	0.000	5.48E-05
ENSG00000286406	ENSG00000286406		2.46E+00	0.000	5.49E-05
ENSG00000287690	ENSG00000287690	Eosinophil	4.48E+00	0.000	5.96E-05
ENSG00000109099	PMP22	Eosinophil High	6.57E+00	0.000	5.96E-05
ENSG00000138395	CDK15	Eosinophil High	7.03E+00	0.000	6.66E-05
ENSG00000151287	TEX30	Eosinophil	1.98E+00	0.000	6.66E-05
ENSG00000236790	LINC00299	Eosinophil	1.86E+00	0.000	7.04E-05
ENSG00000167981	ZNF597	Eosinophil High	1.44E+00	0.000	7.49E-05
ENSG00000118513	MYB	Eosinophil	1.51E+00	0.000	7.57E-05
ENSG00000135226	UGT2B28	Eosinophil High	3.34E+00	0.000	7.60E-05
ENSG00000135205	CCDC146		1.35E+00	0.000	7.62E-05
ENSG00000128872	TMOD2	Eosinophil	1.33E+00	0.000	7.81E-05
ENSG00000151470	C4orf33	Eosinophil	1.42E+00	0.000	8.64E-05
ENSG00000167014	TERB2	Eosinophil High	3.77E+00	0.000	8.79E-05
ENSG00000159216	RUNX1	Eosinophil	1.68E+00	0.000	8.81E-05
ENSG00000159399	HK2	Eosinophil	1.55E+00	0.000	8.90E-05
ENSG00000246363	LINC02458		2.21E+00	0.000	9.58E-05
ENSG00000143772	ITPKB	Eosinophil	1.48E+00	0.000	9.58E-05
ENSG00000078081	LAMP3		2.54E+00	0.000	1.01E-04
ENSG00000145604	SKP2	Eosinophil	1.40E+00	0.000	1.01E-04
ENSG00000078589	P2RY10	Eosinophil	1.57E+00	0.000	1.06E-04
ENSG00000119943	PYROXD2	Eosinophil	1.66E+00	0.000	1.08E-04
ENSG00000005187	ACSM3	Eosinophil High	2.57E+00	0.000	1.09E-04
ENSG00000057294	PKP2	Eosinophil	2.03E+00	0.000	1.09E-04
ENSG00000267452	LINC02073		1.09E+01	0.000	1.10E-04
ENSG00000153944	MSI2	Eosinophil	1.43E+00	0.000	1.18E-04
ENSG00000161905	ALOX15	Eosinophil	1.37E+01	0.000	1.20E-04
ENSG00000164506	STXBP5	Eosinophil	1.36E+00	0.000	1.24E-04
ENSG00000266907	ENSG00000266907	Eosinophil High	2.16E+00	0.000	1.24E-04
ENSG00000179627	ZBTB42	Eosinophil	2.22E+00	0.000	1.34E-04
ENSG00000171316	CHD7	Eosinophil	1.31E+00	0.000	1.35E-04
ENSG00000186204	CYP4F12	Eosinophil High	3.01E+00	0.000	1.40E-04
ENSG00000249763	ENSG00000249763	Eosinophil High	1.00E+01	0.000	1.41E-04
ENSG00000173198	CYSLTR1	Eosinophil	1.46E+00	0.000	1.53E-04
ENSG00000268240	ENSG00000268240		-1.95E+00	0.000	1.54E-04
ENSG00000259096	ENSG00000259096	Eosinophil	1.90E+00	0.000	1.57E-04
ENSG00000170802	FOXN2	Eosinophil	1.25E+00	0.000	1.60E-04
ENSG00000229106	ENSG00000229106	Eosinophil	2.89E+00	0.000	1.72E-04
ENSG00000136840	ST6GALNAC4		-1.55E+00	0.000	1.74E-04
ENSG00000251002	TRD-AS1	Eosinophil	1.72E+00	0.000	1.79E-04
ENSG00000287277	LOC105376387	Eosinophil	2.63E+00	0.000	1.79E-04
ENSG00000054983	GALC	Eosinophil	1.26E+00	0.000	1.90E-04
ENSG00000157404	KIT	Eosinophil	1.71E+00	0.000	1.91E-04
ENSG00000247556	OIP5-AS1	Eosinophil High	1.24E+00	0.000	1.96E-04
ENSG00000080947	CROCCP3		1.66E+00	0.000	1.98E-04
ENSG00000179639	FCER1A		1.67E+00	0.000	2.11E-04
ENSG00000233464	ENSG00000233464	Eosinophil	3.37E+00	0.000	2.11E-04
ENSG00000225614	ZNF469	Eosinophil	1.68E+00	0.000	2.16E-04
ENSG00000134072	CAMK1	Eosinophil	2.18E+00	0.000	2.26E-04
ENSG00000167208	SNX20		1.39E+00	0.000	2.45E-04
ENSG00000091409	ITGA6	Eosinophil	1.43E+00	0.000	2.47E-04
ENSG00000130165	ELOF1		-1.49E+00	0.000	2.62E-04
ENSG00000100644	HIF1A		1.29E+00	0.000	2.65E-04
ENSG00000230615	LOC107984948		-1.50E+00	0.000	2.73E-04
ENSG00000004799	PDK4	Eosinophil	1.52E+00	0.000	2.80E-04
ENSG00000105366	SIGLEC8	Eosinophil High	1.37E+01	0.000	2.83E-04
ENSG00000105612	DNASE2		-1.38E+00	0.000	2.83E-04
ENSG00000101384	JAG1	Eosinophil	1.49E+00	0.000	2.96E-04
ENSG00000284999	ENSG00000284999	Eosinophil	1.46E+01	0.000	3.16E-04
ENSG00000219481	NBPF1	Eosinophil	1.68E+00	0.000	3.20E-04
ENSG00000090104	RGS1	Eosinophil High	2.84E+00	0.000	3.25E-04
ENSG00000287611	ENSG00000287611	Eosinophil	3.80E+00	0.000	3.83E-04
ENSG00000234493	ENSG00000234493	Eosinophil	4.85E+00	0.000	4.31E-04
ENSG00000258101	ENSG00000258101		-1.74E+00	0.000	4.33E-04
ENSG00000142408	CACNG8	Eosinophil	4.74E+00	0.000	4.33E-04
ENSG00000183579	ZNRF3	Eosinophil High	2.90E+00	0.000	4.33E-04
ENSG00000269385	ENSG00000269385	Eosinophil	5.52E+00	0.000	4.38E-04
ENSG00000175164	ABO	Eosinophil	2.38E+00	0.000	4.44E-04
ENSG00000050438	SLC4A8	Eosinophil High	2.46E+00	0.000	4.71E-04
ENSG00000175591	P2RY2	Eosinophil High	3.07E+00	0.000	4.76E-04
ENSG00000072134	EPN2	Eosinophil	1.69E+00	0.000	5.07E-04
ENSG00000198121	LPAR1		1.69E+00	0.000	5.07E-04
ENSG00000160299	PCNT		-1.36E+00	0.000	5.14E-04
ENSG00000168405	ENSG00000168405	Eosinophil	1.43E+00	0.000	5.14E-04
ENSG00000035664	DAPK2	Eosinophil	1.48E+00	0.000	5.23E-04
ENSG00000238164	ENSG00000238164	Eosinophil	1.72E+00	0.000	5.30E-04
ENSG00000099377	HSD3B7	Eosinophil	3.72E+00	0.000	5.37E-04
ENSG00000122591	HYCC1	Eosinophil	1.35E+00	0.000	5.94E-04
ENSG00000042980	ADAM28		1.39E+00	0.000	5.97E-04
ENSG00000131242	RAB11FIP4	Eosinophil	1.26E+00	0.000	6.53E-04
ENSG00000007038	PRSS21		3.48E+00	0.000	6.59E-04
ENSG00000166165	CKB	Eosinophil High	2.47E+00	0.000	6.61E-04
ENSG00000177054	ZDHHC13	Eosinophil High	1.34E+00	0.000	6.90E-04
ENSG00000189253	TRIM64B		2.24E+00	0.000	7.16E-04
ENSG00000091831	ESR1	Eosinophil	1.83E+00	0.000	7.24E-04
ENSG00000259479	ENSG00000259479	Eosinophil High	9.62E+00	0.000	7.38E-04
ENSG00000244265	ENSG00000244265	Eosinophil	2.18E+00	0.000	7.52E-04
ENSG00000184343	SRPK3		1.87E+00	0.000	7.54E-04
ENSG00000149970	CNKSR2	Eosinophil	1.69E+00	0.000	8.21E-04
ENSG00000092067	CEBPE	Eosinophil	2.83E+00	0.000	8.47E-04
ENSG00000127946	HIP1		1.41E+00	0.000	8.78E-04
ENSG00000164105	SAP30		-1.56E+00	0.000	8.84E-04
ENSG00000115425	PECR		-1.45E+00	0.000	9.04E-04
ENSG00000132849	PATJ	Eosinophil	1.51E+00	0.000	9.18E-04
ENSG00000204764	RANBP17		-1.47E+00	0.000	9.22E-04
ENSG00000092068	SLC7A8	Eosinophil	3.00E+00	0.000	9.31E-04
ENSG00000075303	SLC25A40	Eosinophil	1.24E+00	0.000	9.42E-04
ENSG00000287117	ENSG00000287117	Eosinophil	3.83E+00	0.000	9.79E-04
ENSG00000250548	LINC01303	Eosinophil	1.55E+00	0.000	1.04E-03
ENSG00000166428	PLD4	Eosinophil	1.88E+00	0.000	1.06E-03
ENSG00000162174	ASRGL1	Eosinophil High	1.77E+00	0.000	1.10E-03
ENSG00000180884	ZNF792	Eosinophil	1.38E+00	0.000	1.13E-03
ENSG00000066294	CD84	Eosinophil	1.36E+00	0.000	1.15E-03
ENSG00000163737	PF4		-1.59E+00	0.000	1.15E-03
ENSG00000163554	SPTA1		-1.42E+00	0.000	1.24E-03
ENSG00000054654	SYNE2	Eosinophil	1.38E+00	0.000	1.32E-03
ENSG00000162390	ACOT11	Eosinophil High	4.01E+00	0.000	1.35E-03
ENSG00000251348	ENSG00000251348	Eosinophil High	2.38E+00	0.000	1.35E-03
ENSG00000177606	JUN		-1.32E+00	0.000	1.38E-03
ENSG00000135503	ACVR1B	Eosinophil	1.38E+00	0.000	1.40E-03
ENSG00000141384	TAF4B		-1.31E+00	0.000	1.47E-03
ENSG00000134107	BHLHE40	Eosinophil	1.43E+00	0.000	1.51E-03
ENSG00000135245	HILPDA	Eosinophil	2.19E+00	0.000	1.51E-03
ENSG00000184371	CSF1	Eosinophil	3.86E+00	0.000	1.51E-03
ENSG00000099260	PALMD	Eosinophil	3.81E+00	0.000	1.52E-03
ENSG00000133835	HSD17B4	Eosinophil	1.22E+00	0.000	1.52E-03
ENSG00000278743	ENSG00000278743		-1.74E+00	0.000	1.66E-03
ENSG00000154237	LRRK1	Eosinophil	1.43E+00	0.000	1.66E-03
ENSG00000225217	HSPA7		1.69E+00	0.000	1.66E-03
ENSG00000286236	ENSG00000286236	Neutrophil	-1.67E+00	0.000	1.66E-03
ENSG00000230426	LINC01036		-1.40E+00	0.000	1.67E-03
ENSG00000276900	ENSG00000276900	Neutrophil	-1.43E+00	0.000	1.69E-03
ENSG00000259953	ENSG00000259953	Eosinophil	1.57E+00	0.000	1.73E-03
ENSG00000105866	SP4	Eosinophil	1.29E+00	0.000	1.75E-03
ENSG00000280091	ENSG00000280091	Eosinophil High	1.14E+01	0.000	1.79E-03
ENSG00000062485	CS	Eosinophil	1.50E+00	0.000	1.80E-03
ENSG00000229740	ENSG00000229740	Eosinophil	2.35E+00	0.000	1.80E-03
ENSG00000256812	CAPNS2	Eosinophil	1.91E+00	0.000	1.80E-03
ENSG00000151233	GXYLT1	Eosinophil	1.26E+00	0.000	1.87E-03
ENSG00000105855	ITGB8	Eosinophil	2.79E+00	0.000	1.90E-03
ENSG00000099957	P2RX6	Eosinophil High	3.15E+00	0.000	1.94E-03
ENSG00000147650	LRP12		1.54E+00	0.000	1.94E-03
ENSG00000183530	PRR14L	Eosinophil	1.27E+00	0.000	1.94E-03
ENSG00000136193	SCRN1	Eosinophil	1.35E+00	0.000	1.96E-03
ENSG00000226491	ENSG00000226491		3.15E+00	0.000	1.99E-03
ENSG00000077585	GPR137B	Eosinophil	1.84E+00	0.000	1.99E-03
ENSG00000253838	ENSG00000253838	Eosinophil	7.44E+00	0.000	2.00E-03
ENSG00000105220	GPI	Eosinophil	1.58E+00	0.000	2.00E-03
ENSG00000175820	CCDC168	Eosinophil High	2.30E+00	0.000	2.10E-03
ENSG00000266094	RASSF5		1.20E+00	0.000	2.10E-03
ENSG00000228474	OST4		-1.44E+00	0.000	2.12E-03
ENSG00000105048	TNNT1	Eosinophil	2.25E+00	0.000	2.12E-03
ENSG00000225681	ENSG00000225681		-1.81E+00	0.000	2.13E-03
ENSG00000140807	NKD1		2.16E+00	0.000	2.14E-03
ENSG00000108641	B9D1	Eosinophil	2.29E+00	0.000	2.18E-03
ENSG00000167779	IGFBP6	Eosinophil	2.95E+00	0.000	2.18E-03
ENSG00000167107	ACSF2	Eosinophil High	1.66E+00	0.000	2.22E-03
ENSG00000086730	LAT2	Neutrophil	-1.39E+00	0.000	2.23E-03
ENSG00000127311	HELB	Eosinophil	1.32E+00	0.000	2.28E-03
ENSG00000106789	CORO2A	Eosinophil	1.38E+00	0.000	2.28E-03
ENSG00000115232	ITGA4		1.31E+00	0.000	2.29E-03
ENSG00000183111	ARHGEF37		-1.45E+00	0.000	2.29E-03
ENSG00000023171	GRAMD1B	Eosinophil	1.42E+00	0.000	2.32E-03
ENSG00000260231	KDM7A-DT		-1.41E+00	0.000	2.32E-03
ENSG00000260947	ENSG00000260947		2.23E+00	0.000	2.33E-03
ENSG00000124313	IQSEC2	Eosinophil High	2.10E+00	0.000	2.34E-03
ENSG00000140932	CMTM2		-1.53E+00	0.000	2.34E-03
ENSG00000213366	GSTM2	Eosinophil	2.15E+00	0.000	2.39E-03
ENSG00000223855	PDGFA-DT		-1.61E+00	0.000	2.39E-03
ENSG00000165475	CRYL1		-1.42E+00	0.000	2.39E-03
ENSG00000166743	ACSM1	Eosinophil High	4.40E+00	0.000	2.42E-03
ENSG00000112306	RPS12		-1.37E+00	0.000	2.54E-03
ENSG00000155380	SLC16A1		-1.35E+00	0.000	2.54E-03
ENSG00000097046	CDC7		-1.34E+00	0.000	2.58E-03
ENSG00000108691	CCL2	Eosinophil	3.05E+00	0.000	2.58E-03
ENSG00000185567	AHNAK2		3.11E+00	0.000	2.58E-03
ENSG00000270062	ENSG00000270062	Eosinophil	1.50E+00	0.000	2.80E-03
ENSG00000065989	PDE4A		1.98E+00	0.000	2.83E-03
ENSG00000101096	NFATC2		1.52E+00	0.000	2.90E-03
ENSG00000157368	IL34	Eosinophil High	1.02E+01	0.000	2.92E-03
ENSG00000140264	SERF2		-1.43E+00	0.000	2.93E-03
ENSG00000142494	SLC47A1	Eosinophil	2.45E+00	0.000	2.93E-03
ENSG00000145757	SPATA9	Eosinophil High	2.45E+00	0.000	2.93E-03
ENSG00000160305	DIP2A		1.34E+00	0.000	2.93E-03
ENSG00000253736	LOC105377730		-1.71E+00	0.000	3.02E-03
ENSG00000239305	RNF103	Eosinophil	1.30E+00	0.000	3.04E-03
ENSG00000266714	MYO15B		1.45E+00	0.000	3.04E-03
ENSG00000249992	TMEM158		-1.82E+00	0.000	3.05E-03
ENSG00000116675	DNAJC6		-1.43E+00	0.000	3.16E-03
ENSG00000172322	CLEC12A		1.31E+00	0.000	3.21E-03
ENSG00000267279	ENSG00000267279		-1.69E+00	0.000	3.22E-03
ENSG00000121316	PLBD1	Neutrophil	-1.41E+00	0.000	3.28E-03
ENSG00000103489	XYLT1		1.37E+00	0.000	3.35E-03
ENSG00000154310	TNIK	Eosinophil	1.42E+00	0.000	3.35E-03
ENSG00000161791	FMNL3		1.61E+00	0.000	3.35E-03
ENSG00000172809	RPL38		-1.37E+00	0.000	3.35E-03
ENSG00000235169	SMIM1		-1.56E+00	0.000	3.35E-03
ENSG00000275126	H4C13		-1.67E+00	0.000	3.35E-03
ENSG00000278931	ENSG00000278931		1.89E+00	0.000	3.36E-03
ENSG00000164219	PGGT1B	Eosinophil	1.21E+00	0.000	3.40E-03
ENSG00000122223	CD244	Eosinophil	1.34E+00	0.000	3.40E-03
ENSG00000139629	GALNT6	Eosinophil	1.30E+00	0.000	3.42E-03
ENSG00000174004	NRROS	Eosinophil	1.95E+00	0.000	3.48E-03
ENSG00000223373	ENSG00000223373	Eosinophil	4.40E+00	0.000	3.48E-03
ENSG00000099783	HNRNPM		-1.27E+00	0.000	3.58E-03
ENSG00000139354	GAS2L3		-1.45E+00	0.000	3.81E-03
ENSG00000010671	BTK	Eosinophil	1.23E+00	0.000	3.82E-03
ENSG00000136828	RALGPS1	Eosinophil	1.45E+00	0.000	3.85E-03
ENSG00000101445	PPP1R16B		1.38E+00	0.000	4.06E-03
ENSG00000163751	CPA3		1.72E+00	0.000	4.10E-03
ENSG00000225014	ENSG00000225014	Eosinophil	1.80E+00	0.000	4.11E-03
ENSG00000133069	TMCC2		-1.37E+00	0.000	4.15E-03
ENSG00000273272	ENSG00000273272		-1.59E+00	0.000	4.15E-03
ENSG00000152380	FAM151B		1.45E+00	0.000	4.17E-03
ENSG00000117592	PRDX6		-1.38E+00	0.000	4.54E-03
ENSG00000276214	ENSG00000276214	Eosinophil	3.89E+00	0.000	4.54E-03
ENSG00000177374	HIC1		2.16E+00	0.000	4.57E-03
ENSG00000182158	CREB3L2		1.46E+00	0.000	4.57E-03
ENSG00000151651	ADAM8		1.32E+00	0.000	4.63E-03
ENSG00000163374	YY1AP1		-1.33E+00	0.000	4.63E-03
ENSG00000260855	ENSG00000260855		2.56E+00	0.000	4.63E-03
ENSG00000179262	RAD23A		-1.38E+00	0.000	4.70E-03
ENSG00000106100	NOD1	Eosinophil	1.44E+00	0.000	4.72E-03
ENSG00000196502	SULT1A1		-1.36E+00	0.000	4.77E-03
ENSG00000274376	ADAMTS7P1	Eosinophil	6.71E+00	0.000	4.84E-03
ENSG00000197465	GYPE		-1.44E+00	0.000	4.94E-03
ENSG00000264695	ENSG00000264695	Eosinophil	3.10E+00	0.000	4.95E-03
ENSG00000121152	NCAPH		-1.46E+00	0.000	5.07E-03
ENSG00000173171	MTX1	Neutrophil	-1.45E+00	0.000	5.13E-03
ENSG00000068097	HEATR6	Eosinophil	1.30E+00	0.000	5.15E-03
ENSG00000119408	NEK6		1.36E+00	0.000	5.16E-03
ENSG00000148429	USP6NL		-1.30E+00	0.000	5.28E-03
ENSG00000280384	ENSG00000280384	Eosinophil	2.86E+00	0.000	5.35E-03
ENSG00000065308	TRAM2		1.40E+00	0.000	5.37E-03
ENSG00000116668	SWT1		-1.36E+00	0.000	5.37E-03
ENSG00000154330	PGM5		-1.43E+00	0.000	5.41E-03
ENSG00000101665	SMAD7		1.49E+00	0.000	5.44E-03
ENSG00000167549	CORO6	Eosinophil	1.97E+00	0.000	5.44E-03
ENSG00000184924	PTRHD1		-1.60E+00	0.000	5.49E-03
ENSG00000285909	ENSG00000285909		1.69E+00	0.000	5.49E-03
ENSG00000143774	GUK1		-1.44E+00	0.000	5.54E-03
ENSG00000139613	SMARCC2		1.22E+00	0.000	5.55E-03
ENSG00000204136	GGTA1		-1.50E+00	0.000	5.62E-03
ENSG00000145016	RUBCN		1.44E+00	0.000	5.63E-03
ENSG00000133302	SLF1		-1.35E+00	0.000	5.64E-03
ENSG00000259418	ENSG00000259418	Eosinophil	2.10E+00	0.000	5.64E-03
ENSG00000127074	RGS13		2.79E+00	0.000	5.73E-03
ENSG00000171617	ENC1		1.42E+00	0.000	5.85E-03
ENSG00000049089	COL9A2		1.68E+00	0.000	5.88E-03
ENSG00000104341	LAPTM4B		-1.54E+00	0.000	5.94E-03
ENSG00000240498	CDKN2B-AS1		1.80E+00	0.000	5.98E-03
ENSG00000134755	DSC2	Eosinophil	1.90E+00	0.000	6.09E-03
ENSG00000003096	KLHL13	Eosinophil	2.04E+00	0.000	6.13E-03
ENSG00000118058	KMT2A		1.54E+00	0.000	6.13E-03
ENSG00000121895	TMEM156	Eosinophil	1.48E+00	0.000	6.13E-03
ENSG00000143321	HDGF		-1.37E+00	0.000	6.13E-03
ENSG00000175130	MARCKSL1		1.72E+00	0.000	6.13E-03
ENSG00000183092	BEGAIN		2.05E+00	0.000	6.13E-03
ENSG00000184270	H2AC21		-1.52E+00	0.000	6.13E-03
ENSG00000115590	IL1R2		-1.53E+00	0.000	6.16E-03
ENSG00000138758	SEPTIN11	Eosinophil	1.29E+00	0.000	6.16E-03
ENSG00000106829	TLE4	Eosinophil	1.22E+00	0.000	6.17E-03
ENSG00000248571	ENSG00000248571		1.66E+00	0.000	6.21E-03
ENSG00000166949	SMAD3		1.54E+00	0.000	6.22E-03
ENSG00000150961	SEC24D		1.28E+00	0.000	6.27E-03
ENSG00000260565	ENSG00000260565		1.27E+00	0.000	6.41E-03
ENSG00000149534	MS4A2		2.48E+00	0.000	6.43E-03
ENSG00000263961	RHEX		2.13E+00	0.000	6.46E-03
ENSG00000131773	KHDRBS3	Eosinophil	2.59E+00	0.000	6.51E-03
ENSG00000136732	GYPC		-1.43E+00	0.000	6.51E-03
ENSG00000278932	LOC101930100		1.62E+00	0.000	6.70E-03
ENSG00000138709	LARP1B		-1.36E+00	0.000	6.75E-03
ENSG00000177917	ARL6IP6	Eosinophil	1.31E+00	0.000	6.78E-03
ENSG00000134460	IL2RA	Eosinophil	1.63E+00	0.000	6.79E-03
ENSG00000225783	MIAT		1.29E+00	0.000	6.79E-03
ENSG00000002726	AOC1	Eosinophil High	6.43E+00	0.000	6.81E-03
ENSG00000119508	NR4A3		2.74E+00	0.000	6.91E-03
ENSG00000161013	MGAT4B		1.19E+00	0.000	6.92E-03
ENSG00000126524	SBDS		-1.33E+00	0.000	6.92E-03
ENSG00000137073	UBAP2		-1.35E+00	0.000	7.00E-03
ENSG00000133805	AMPD3		1.35E+00	0.000	7.01E-03
ENSG00000185291	IL3RA	Eosinophil	1.63E+00	0.000	7.02E-03
ENSG00000111640	GAPDH		-1.34E+00	0.000	7.05E-03
ENSG00000286076	ENSG00000286076		-1.55E+00	0.000	7.19E-03
ENSG00000055163	CYFIP2		1.25E+00	0.000	7.21E-03
ENSG00000104973	MED25		-1.27E+00	0.000	7.22E-03
ENSG00000196998	WDR45		-1.36E+00	0.000	7.46E-03
ENSG00000197381	ADARB1		1.54E+00	0.000	7.46E-03
ENSG00000185052	SLC24A3		1.51E+00	0.000	7.54E-03
ENSG00000026025	VIM	Neutrophil	-1.29E+00	0.000	7.60E-03
ENSG00000106367	AP1S1		-1.42E+00	0.000	7.68E-03
ENSG00000118777	ABCG2		-1.40E+00	0.000	7.68E-03
ENSG00000287269	ENSG00000287269		1.73E+00	0.000	7.68E-03
ENSG00000242732	RTL5		1.86E+00	0.000	7.70E-03
ENSG00000162881	OXER1		1.91E+00	0.000	7.83E-03
ENSG00000065978	YBX1		-1.37E+00	0.000	7.89E-03
ENSG00000204323	SMIM5		-1.35E+00	0.000	7.97E-03
ENSG00000244300	ENSG00000244300		2.27E+00	0.000	8.10E-03
ENSG00000119720	NRDE2	Eosinophil High	1.27E+00	0.000	8.21E-03
ENSG00000164587	RPS14		-1.33E+00	0.000	8.31E-03
ENSG00000100116	GCAT		-1.53E+00	0.000	8.33E-03
ENSG00000102900	NUP93	Eosinophil High	1.36E+00	0.000	8.33E-03
ENSG00000196781	TLE1	Eosinophil	1.32E+00	0.000	8.33E-03
ENSG00000218226	ENSG00000218226		1.46E+00	0.000	8.48E-03
ENSG00000148908	RGS10		-1.34E+00	0.000	8.51E-03
ENSG00000172830	SSH3	Eosinophil	1.34E+00	0.000	8.51E-03
ENSG00000176659	LINC02910	Eosinophil	1.39E+00	0.000	8.51E-03
ENSG00000147421	HMBOX1		1.29E+00	0.000	8.64E-03
ENSG00000182585	EPGN	Eosinophil	2.14E+00	0.000	8.66E-03
ENSG00000160014	CALM3		-1.32E+00	0.000	8.68E-03
ENSG00000113460	BRIX1		-1.28E+00	0.000	8.80E-03
ENSG00000130589	HELZ2		1.27E+00	0.000	8.80E-03
ENSG00000167613	LAIR1	Eosinophil	1.31E+00	0.000	8.80E-03
ENSG00000270640	ENSG00000270640		1.98E+00	0.000	8.80E-03
ENSG00000116852	KIF21B		1.32E+00	0.000	8.84E-03
ENSG00000128606	LRRC17	Eosinophil	1.94E+00	0.000	8.84E-03
ENSG00000135736	CCDC102A		-1.43E+00	0.000	8.84E-03
ENSG00000145569	OTULINL		-1.29E+00	0.000	8.84E-03
ENSG00000163430	FSTL1		-1.62E+00	0.000	8.84E-03
ENSG00000204131	NHSL2		1.48E+00	0.000	8.84E-03
ENSG00000252438	ENSG00000252438		2.28E+00	0.000	8.84E-03
ENSG00000123473	STIL		-1.38E+00	0.000	8.89E-03
ENSG00000166091	CMTM5		-1.58E+00	0.000	8.92E-03
ENSG00000060138	YBX3		-1.34E+00	0.000	9.04E-03
ENSG00000136238	RAC1	Neutrophil	-1.29E+00	0.000	9.04E-03
ENSG00000170315	UBB		-1.44E+00	0.000	9.04E-03
ENSG00000198805	PNP		-1.38E+00	0.000	9.04E-03
ENSG00000234534	ENSG00000234534		2.13E+00	0.000	9.04E-03
ENSG00000156265	MAP3K7CL		-1.44E+00	0.000	9.07E-03
ENSG00000221983	UBA52		-1.39E+00	0.000	9.07E-03
ENSG00000123500	COL10A1		1.56E+00	0.000	9.14E-03
ENSG00000115828	QPCT	Neutrophil	-1.47E+00	0.000	9.17E-03
ENSG00000162688	AGL	Eosinophil	1.26E+00	0.000	9.17E-03
ENSG00000144681	STAC	Eosinophil	5.43E+00	0.000	9.32E-03
ENSG00000152503	TRIM36	Eosinophil	1.79E+00	0.000	9.34E-03
ENSG00000180509	KCNE1		1.50E+00	0.000	9.34E-03
ENSG00000158473	CD1D		-1.26E+00	0.000	9.49E-03
ENSG00000198838	RYR3		1.68E+00	0.000	9.49E-03
ENSG00000101460	MAP1LC3A		-1.48E+00	0.000	9.51E-03
ENSG00000288109	ENSG00000288109	Eosinophil	2.85E+00	0.000	9.51E-03
ENSG00000164258	NDUFS4		-1.27E+00	0.000	9.60E-03
ENSG00000234506	ENSG00000234506		-1.51E+00	0.000	9.70E-03
ENSG00000138688	BLTP1		1.26E+00	0.000	9.78E-03
ENSG00000138798	EGF		-1.52E+00	0.000	9.81E-03
ENSG00000119121	TRPM6		1.29E+00	0.000	9.86E-03
ENSG00000176485	PLAAT3		-1.52E+00	0.000	9.86E-03
ENSG00000105701	FKBP8		-1.40E+00	0.000	1.00E-02
ENSG00000067836	ROGDI		-1.37E+00	0.000	1.01E-02
ENSG00000149483	TMEM138		-1.28E+00	0.000	1.01E-02
ENSG00000157600	TMEM164		1.30E+00	0.000	1.02E-02
ENSG00000152117	ENSG00000152117		1.47E+00	0.000	1.03E-02
ENSG00000188641	DPYD	Neutrophil	-1.21E+00	0.000	1.03E-02
ENSG00000039068	CDH1		-1.42E+00	0.000	1.04E-02
ENSG00000141252	VPS53		1.30E+00	0.000	1.04E-02
ENSG00000090487	SPG21		-1.27E+00	0.000	1.04E-02
ENSG00000180198	RCC1		-1.33E+00	0.000	1.04E-02
ENSG00000011426	ANLN		-1.42E+00	0.000	1.05E-02
ENSG00000109670	FBXW7		-1.28E+00	0.000	1.05E-02
ENSG00000224579	ENSG00000224579		-1.72E+00	0.000	1.05E-02
ENSG00000132819	RBM38		-1.31E+00	0.000	1.06E-02
ENSG00000278828	H3C10		-1.41E+00	0.000	1.07E-02
ENSG00000002586	CD99		-1.28E+00	0.000	1.08E-02
ENSG00000006576	PHTF2	Eosinophil	1.21E+00	0.000	1.08E-02
ENSG00000125534	PPDPF		-1.43E+00	0.000	1.09E-02
ENSG00000139737	SLAIN1		-1.34E+00	0.000	1.12E-02
ENSG00000167671	UBXN6		-1.42E+00	0.000	1.12E-02
ENSG00000198355	PIM3		-1.35E+00	0.000	1.12E-02
ENSG00000249379	ENSG00000249379		-1.44E+00	0.000	1.12E-02
ENSG00000125898	FAM110A		1.79E+00	0.000	1.12E-02
ENSG00000176783	RUFY1		-1.31E+00	0.000	1.12E-02
ENSG00000131116	ZNF428		-1.44E+00	0.000	1.13E-02
ENSG00000090013	BLVRB		-1.41E+00	0.000	1.13E-02
ENSG00000156467	UQCRB		-1.30E+00	0.000	1.13E-02
ENSG00000155115	GTF3C6		-1.29E+00	0.000	1.13E-02
ENSG00000162444	RBP7		-1.40E+00	0.000	1.13E-02
ENSG00000244676	ENSG00000244676		1.81E+00	0.000	1.13E-02
ENSG00000124523	SIRT5		-1.32E+00	0.000	1.14E-02
ENSG00000142192	APP		-1.33E+00	0.000	1.14E-02
ENSG00000163006	CCDC138		-1.34E+00	0.000	1.14E-02
ENSG00000176927	EFCAB5	Eosinophil	1.88E+00	0.000	1.14E-02
ENSG00000040531	CTNS	Eosinophil	1.33E+00	0.000	1.16E-02
ENSG00000169499	PLEKHA2	Eosinophil	1.19E+00	0.000	1.16E-02
ENSG00000160593	JAML		1.21E+00	0.000	1.16E-02
ENSG00000254088	ENSG00000254088		2.25E+00	0.000	1.18E-02
ENSG00000149925	ALDOA		-1.51E+00	0.000	1.18E-02
ENSG00000273797	ENSG00000273797		1.47E+00	0.000	1.18E-02
ENSG00000167658	EEF2		-1.30E+00	0.000	1.18E-02
ENSG00000115758	ODC1		-1.32E+00	0.000	1.19E-02
ENSG00000100814	CCNB1IP1		-1.29E+00	0.000	1.19E-02
ENSG00000263499	LOC101927539	Eosinophil	2.20E+00	0.000	1.20E-02
ENSG00000087077	TRIP6		-1.50E+00	0.000	1.20E-02
ENSG00000182347	ENSG00000182347	Eosinophil	1.63E+00	0.000	1.21E-02
ENSG00000237988	OR2I1P		2.58E+00	0.000	1.22E-02
ENSG00000129355	CDKN2D		-1.35E+00	0.000	1.22E-02
ENSG00000059378	PARP12		1.27E+00	0.000	1.22E-02
ENSG00000116741	RGS2	Neutrophil	-1.35E+00	0.000	1.22E-02
ENSG00000117394	SLC2A1		-1.42E+00	0.000	1.22E-02
ENSG00000159256	MORC3		-1.35E+00	0.000	1.22E-02
ENSG00000197721	CR1L		-1.42E+00	0.000	1.22E-02
ENSG00000254838	GVINP1		1.32E+00	0.000	1.22E-02
ENSG00000234912	SNHG20		-1.33E+00	0.000	1.23E-02
ENSG00000103067	ESRP2		1.68E+00	0.000	1.23E-02
ENSG00000160219	GAB3		1.27E+00	0.000	1.23E-02
ENSG00000145425	RPS3A		-1.31E+00	0.000	1.24E-02
ENSG00000103335	PIEZO1		1.46E+00	0.000	1.26E-02
ENSG00000187116	LILRA5		-1.38E+00	0.000	1.26E-02
ENSG00000099804	CDC34		-1.39E+00	0.000	1.27E-02
ENSG00000261596	ENSG00000261596	Neutrophil	-1.41E+00	0.000	1.27E-02
ENSG00000138678	GPAT3	Neutrophil	-1.32E+00	0.000	1.28E-02
ENSG00000143947	RPS27A		-1.30E+00	0.000	1.31E-02
ENSG00000204590	GNL1		-1.27E+00	0.000	1.31E-02
ENSG00000286334	ENSG00000286334	Eosinophil	2.21E+00	0.000	1.31E-02
ENSG00000023909	GCLM		-1.28E+00	0.000	1.32E-02
ENSG00000125652	ALKBH7		-1.37E+00	0.000	1.32E-02
ENSG00000197312	DDI2		-1.22E+00	0.000	1.32E-02
ENSG00000250334	LINC00989		-1.45E+00	0.000	1.32E-02
ENSG00000254708	ENSG00000254708	Eosinophil	6.27E+00	0.000	1.32E-02
ENSG00000111644	ACRBP		-1.42E+00	0.000	1.33E-02
ENSG00000100985	MMP9	Neutrophil	-1.47E+00	0.000	1.36E-02
ENSG00000249937	ENSG00000249937		2.52E+00	0.000	1.38E-02
ENSG00000146021	KLHL3		1.39E+00	0.000	1.38E-02
ENSG00000198858	R3HDM4		-1.33E+00	0.000	1.40E-02
ENSG00000257629	LOC100287355		3.70E+00	0.000	1.40E-02
ENSG00000286153	RUNX1-AS1		1.58E+00	0.000	1.41E-02
ENSG00000188676	IDO2	Eosinophil	2.36E+00	0.000	1.41E-02
ENSG00000128268	MGAT3	Eosinophil	2.61E+00	0.000	1.41E-02
ENSG00000136213	CHST12		1.30E+00	0.000	1.42E-02
ENSG00000118508	RAB32		-1.39E+00	0.000	1.43E-02
ENSG00000187091	PLCD1		-1.33E+00	0.000	1.43E-02
ENSG00000087206	UIMC1		-1.28E+00	0.000	1.44E-02
ENSG00000152763	DNAI4		-1.45E+00	0.000	1.45E-02
ENSG00000225963	ENSG00000225963		1.41E+00	0.000	1.46E-02
ENSG00000134321	RSAD2		1.46E+00	0.000	1.46E-02
ENSG00000154642	C21orf91	Eosinophil	1.20E+00	0.000	1.46E-02
ENSG00000279541	ENSG00000279541		1.64E+00	0.000	1.46E-02
ENSG00000137198	GMPR		-1.37E+00	0.000	1.47E-02
ENSG00000140416	TPM1		-1.34E+00	0.001	1.50E-02
ENSG00000145741	BTF3		-1.32E+00	0.001	1.50E-02
ENSG00000174547	MRPL11		-1.37E+00	0.001	1.51E-02
ENSG00000003147	ICA1		-1.46E+00	0.001	1.51E-02
ENSG00000038532	CLEC16A		-1.30E+00	0.001	1.51E-02
ENSG00000198734	F5		1.39E+00	0.001	1.51E-02
ENSG00000272369	ENSG00000272369		-2.07E+00	0.001	1.51E-02
ENSG00000122026	RPL21		-1.32E+00	0.001	1.52E-02
ENSG00000138160	KIF11		-1.36E+00	0.001	1.52E-02
ENSG00000155465	SLC7A7	Neutrophil	-1.31E+00	0.001	1.52E-02
ENSG00000204455	TRIM51BP		2.42E+00	0.001	1.52E-02
ENSG00000103202	NME4		-1.30E+00	0.001	1.52E-02
ENSG00000105926	PALS2		-1.33E+00	0.001	1.53E-02
ENSG00000172548	NIPAL4		2.07E+00	0.001	1.53E-02
ENSG00000178163	ZNF518B	Eosinophil	1.17E+00	0.001	1.53E-02
ENSG00000173660	UQCRH		-1.29E+00	0.001	1.54E-02
ENSG00000066468	FGFR2	Eosinophil	3.56E+00	0.001	1.55E-02
ENSG00000101773	RBBP8		-1.29E+00	0.001	1.57E-02
ENSG00000107833	NPM3		-1.44E+00	0.001	1.57E-02
ENSG00000179632	MAF1		-1.33E+00	0.001	1.57E-02
ENSG00000260979	USP7-AS1		-1.47E+00	0.001	1.57E-02
ENSG00000081760	AACS	Eosinophil	1.38E+00	0.001	1.58E-02
ENSG00000167034	NKX3-1		1.37E+00	0.001	1.58E-02
ENSG00000013503	POLR3B		1.28E+00	0.001	1.58E-02
ENSG00000108309	RUNDC3A		-1.42E+00	0.001	1.59E-02
ENSG00000186364	NUDT17	Eosinophil	1.69E+00	0.001	1.60E-02
ENSG00000013306	SLC25A39		-1.38E+00	0.001	1.61E-02
ENSG00000183814	LIN9		-1.34E+00	0.001	1.61E-02
ENSG00000279208	ENSG00000279208		2.34E+00	0.001	1.62E-02
ENSG00000138722	MMRN1		-1.46E+00	0.001	1.62E-02
ENSG00000151292	CSNK1G3		-1.32E+00	0.001	1.63E-02
ENSG00000100599	RIN3		1.37E+00	0.001	1.63E-02
ENSG00000070366	SMG6		1.30E+00	0.001	1.65E-02
ENSG00000118507	AKAP7		-1.36E+00	0.001	1.65E-02
ENSG00000127314	RAP1B		-1.22E+00	0.001	1.65E-02
ENSG00000167705	RILP		-1.35E+00	0.001	1.65E-02
ENSG00000186918	ZNF395		1.57E+00	0.001	1.65E-02
ENSG00000213203	GIMAP1		-1.24E+00	0.001	1.65E-02
ENSG00000096968	JAK2	Eosinophil	1.19E+00	0.001	1.66E-02
ENSG00000101856	PGRMC1		-1.39E+00	0.001	1.66E-02
ENSG00000107960	STN1		1.23E+00	0.001	1.66E-02
ENSG00000102445	RUBCNL		-1.24E+00	0.001	1.68E-02
ENSG00000170458	CD14	Neutrophil	-1.33E+00	0.001	1.69E-02
ENSG00000234736	FAM170B-AS1	Eosinophil	2.46E+00	0.001	1.69E-02
ENSG00000074706	IPCEF1	Eosinophil	1.17E+00	0.001	1.71E-02
ENSG00000168300	PCMTD1		-1.26E+00	0.001	1.71E-02
ENSG00000051341	POLQ		-1.39E+00	0.001	1.71E-02
ENSG00000057252	SOAT1		-1.21E+00	0.001	1.71E-02
ENSG00000138593	SECISBP2L		1.17E+00	0.001	1.71E-02
ENSG00000140612	SEC11A		-1.22E+00	0.001	1.71E-02
ENSG00000153048	CARHSP1		-1.31E+00	0.001	1.71E-02
ENSG00000286742	ENSG00000286742		1.76E+00	0.001	1.72E-02
ENSG00000144468	RHBDD1		-1.30E+00	0.001	1.73E-02
ENSG00000197958	RPL12		-1.30E+00	0.001	1.73E-02
ENSG00000197632	SERPINB2	Eosinophil	1.79E+00	0.001	1.75E-02
ENSG00000110693	SOX6		-1.32E+00	0.001	1.75E-02
ENSG00000114439	BBX		1.16E+00	0.001	1.75E-02
ENSG00000158156	XKR8		1.32E+00	0.001	1.75E-02
ENSG00000166681	BEX3		-1.44E+00	0.001	1.75E-02
ENSG00000169118	CSNK1G1		1.32E+00	0.001	1.75E-02
ENSG00000224442	ENSG00000224442		1.67E+00	0.001	1.75E-02
ENSG00000273320	NAMPT-AS1		-1.71E+00	0.001	1.75E-02
ENSG00000113296	THBS4	Eosinophil	1.73E+00	0.001	1.78E-02
ENSG00000214253	FIS1		-1.34E+00	0.001	1.78E-02
ENSG00000128294	TPST2		-1.25E+00	0.001	1.79E-02
ENSG00000173960	UBXN2A		-1.26E+00	0.001	1.79E-02
ENSG00000198331	HYLS1		-1.41E+00	0.001	1.79E-02
ENSG00000156697	UTP14A		-1.27E+00	0.001	1.80E-02
ENSG00000015171	ZMYND11	Eosinophil	1.25E+00	0.001	1.80E-02
ENSG00000112715	VEGFA	Eosinophil	1.35E+00	0.001	1.80E-02
ENSG00000183337	BCOR		1.32E+00	0.001	1.81E-02
ENSG00000040199	PHLPP2		-1.35E+00	0.001	1.82E-02
ENSG00000075568	TMEM131		1.26E+00	0.001	1.83E-02
ENSG00000086619	ERO1B	Eosinophil	1.30E+00	0.001	1.83E-02
ENSG00000131791	PRKAB2		1.23E+00	0.001	1.83E-02
ENSG00000196867	ZFP28		1.37E+00	0.001	1.83E-02
ENSG00000172403	SYNPO2		1.84E+00	0.001	1.83E-02
ENSG00000197006	METTL9		-1.28E+00	0.001	1.83E-02
ENSG00000110700	RPS13		-1.30E+00	0.001	1.85E-02
ENSG00000119636	BBOF1		-1.33E+00	0.001	1.85E-02
ENSG00000242628	ENSG00000242628		1.63E+00	0.001	1.88E-02
ENSG00000142949	PTPRF		-1.51E+00	0.001	1.89E-02
ENSG00000124635	H2BC11		-1.44E+00	0.001	1.89E-02
ENSG00000176148	TCP11L1		1.24E+00	0.001	1.89E-02
ENSG00000116120	FARSB		-1.23E+00	0.001	1.89E-02
ENSG00000182180	MRPS16		-1.27E+00	0.001	1.90E-02
ENSG00000136819	C9orf78		-1.31E+00	0.001	1.91E-02
ENSG00000172943	PHF8		1.27E+00	0.001	1.91E-02
ENSG00000137841	PLCB2		1.35E+00	0.001	1.91E-02
ENSG00000143776	CDC42BPA		-1.34E+00	0.001	1.92E-02
ENSG00000186314	PRELID2		-1.38E+00	0.001	1.94E-02
ENSG00000145416	MARCHF1		1.19E+00	0.001	1.94E-02
ENSG00000230551	ENSG00000230551		1.29E+00	0.001	1.94E-02
ENSG00000110446	SLC15A3		-1.23E+00	0.001	1.94E-02
ENSG00000261888	ENSG00000261888	Eosinophil	2.48E+00	0.001	1.94E-02
ENSG00000269821	KCNQ1OT1		1.46E+00	0.001	1.94E-02
ENSG00000074201	CLNS1A		-1.28E+00	0.001	1.95E-02
ENSG00000159082	SYNJ1		1.26E+00	0.001	1.95E-02
ENSG00000225828	FAM229A		1.93E+00	0.001	1.95E-02
ENSG00000259163	TTC7B-AS1	Eosinophil	2.38E+00	0.001	1.96E-02
ENSG00000111331	OAS3		1.48E+00	0.001	1.96E-02
ENSG00000119514	GALNT12	Eosinophil	1.55E+00	0.001	1.96E-02
ENSG00000286965	ENSG00000286965	Eosinophil	1.94E+00	0.001	1.96E-02
ENSG00000162367	TAL1		-1.27E+00	0.001	1.98E-02
ENSG00000259118	LOC100506321		1.51E+00	0.001	1.99E-02
ENSG00000196914	ARHGEF12		-1.26E+00	0.001	2.00E-02
ENSG00000107789	MINPP1		-1.33E+00	0.001	2.00E-02
ENSG00000065413	ANKRD44		1.14E+00	0.001	2.01E-02
ENSG00000088826	SMOX		-1.38E+00	0.001	2.01E-02
ENSG00000287586	ENSG00000287586	Eosinophil	3.13E+00	0.001	2.03E-02
ENSG00000073921	PICALM		-1.24E+00	0.001	2.03E-02
ENSG00000165233	CARD19		-1.34E+00	0.001	2.03E-02
ENSG00000137486	ARRB1		1.26E+00	0.001	2.04E-02
ENSG00000258820	ENSG00000258820		-1.68E+00	0.001	2.04E-02
ENSG00000163221	S100A12	Neutrophil	-1.43E+00	0.001	2.04E-02
ENSG00000286341	ENSG00000286341	Eosinophil	1.61E+00	0.001	2.04E-02
ENSG00000176273	SLC35G1	Eosinophil	1.42E+00	0.001	2.04E-02
ENSG00000277590	MIR7845		-1.57E+00	0.001	2.05E-02
ENSG00000120662	MTRF1		-1.26E+00	0.001	2.05E-02
ENSG00000228280	ENSG00000228280		2.06E+00	0.001	2.05E-02
ENSG00000129691	ASH2L		-1.31E+00	0.001	2.06E-02
ENSG00000221869	CEBPD	Neutrophil	-1.42E+00	0.001	2.06E-02
ENSG00000205309	NT5M		-1.42E+00	0.001	2.07E-02
ENSG00000213866	ENSG00000213866		-1.47E+00	0.001	2.07E-02
ENSG00000134057	CCNB1		-1.41E+00	0.001	2.08E-02
ENSG00000170889	RPS9		-1.29E+00	0.001	2.08E-02
ENSG00000112077	RHAG		-1.35E+00	0.001	2.09E-02
ENSG00000176463	SLCO3A1		1.31E+00	0.001	2.09E-02
ENSG00000089289	IGBP1		-1.28E+00	0.001	2.09E-02
ENSG00000073111	MCM2		-1.50E+00	0.001	2.10E-02
ENSG00000156453	PCDH1		-1.64E+00	0.001	2.10E-02
ENSG00000197933	ZNF823	Eosinophil	1.42E+00	0.001	2.10E-02
ENSG00000105376	ICAM5	Eosinophil	1.62E+00	0.001	2.11E-02
ENSG00000186529	CYP4F3		-1.29E+00	0.001	2.11E-02
ENSG00000196154	S100A4		-1.31E+00	0.001	2.11E-02
ENSG00000204472	AIF1		-1.35E+00	0.001	2.11E-02
ENSG00000085733	CTTN		-1.41E+00	0.001	2.12E-02
ENSG00000233460	ENSG00000233460	Eosinophil	2.98E+00	0.001	2.12E-02
ENSG00000127081	ZNF484		1.24E+00	0.001	2.12E-02
ENSG00000245275	SAP30L-AS1		1.43E+00	0.001	2.13E-02
ENSG00000113161	HMGCR	Neutrophil	-1.22E+00	0.001	2.14E-02
ENSG00000109321	AREG		3.17E+00	0.001	2.14E-02
ENSG00000111110	PPM1H		1.43E+00	0.001	2.15E-02
ENSG00000119684	MLH3		-1.24E+00	0.001	2.15E-02
ENSG00000205639	MFSD2B		-1.32E+00	0.001	2.16E-02
ENSG00000167460	TPM4		-1.27E+00	0.001	2.16E-02
ENSG00000176896	TCEANC		-1.32E+00	0.001	2.16E-02
ENSG00000154743	TSEN2		-1.23E+00	0.001	2.16E-02
ENSG00000272398	CD24	Eosinophil	2.65E+00	0.001	2.17E-02
ENSG00000163808	KIF15		-1.38E+00	0.001	2.17E-02
ENSG00000176595	KBTBD11		1.27E+00	0.001	2.17E-02
ENSG00000164713	BRI3	Neutrophil	-1.28E+00	0.001	2.18E-02
ENSG00000087301	TXNDC16		-1.30E+00	0.001	2.18E-02
ENSG00000147316	MCPH1	Eosinophil	1.25E+00	0.001	2.18E-02
ENSG00000182512	GLRX5		-1.29E+00	0.001	2.18E-02
ENSG00000063854	HAGH		-1.37E+00	0.001	2.20E-02
ENSG00000178057	NDUFAF3		-1.27E+00	0.001	2.20E-02
ENSG00000124172	ATP5F1E		-1.31E+00	0.001	2.22E-02
ENSG00000163156	SCNM1		-1.39E+00	0.001	2.22E-02
ENSG00000285756	FAM239C		-1.34E+00	0.001	2.22E-02
ENSG00000146416	AIG1		-1.29E+00	0.001	2.22E-02
ENSG00000090273	NUDC		-1.28E+00	0.001	2.24E-02
ENSG00000008988	RPS20		-1.29E+00	0.001	2.25E-02
ENSG00000139734	DIAPH3		-1.38E+00	0.001	2.25E-02
ENSG00000150938	CRIM1		1.40E+00	0.001	2.25E-02
ENSG00000183019	MCEMP1	Neutrophil	-1.63E+00	0.001	2.25E-02
ENSG00000100450	GZMH		-1.47E+00	0.001	2.26E-02
ENSG00000111144	LTA4H	Neutrophil	-1.26E+00	0.001	2.26E-02
ENSG00000157890	MEGF11		1.38E+00	0.001	2.27E-02
ENSG00000234810	ENSG00000234810		-1.72E+00	0.001	2.27E-02
ENSG00000196730	DAPK1		1.27E+00	0.001	2.28E-02
ENSG00000130725	UBE2M		-1.30E+00	0.001	2.30E-02
ENSG00000214787	MS4A4E		1.51E+00	0.001	2.30E-02
ENSG00000153044	CENPH		-1.33E+00	0.001	2.32E-02
ENSG00000123219	CENPK		-1.32E+00	0.001	2.32E-02
ENSG00000076662	ICAM3	Neutrophil	-1.27E+00	0.001	2.32E-02
ENSG00000114346	ECT2		-1.31E+00	0.001	2.34E-02
ENSG00000126432	PRDX5		-1.39E+00	0.001	2.34E-02
ENSG00000196961	AP2A1		-1.25E+00	0.001	2.34E-02
ENSG00000174442	ZWILCH		-1.32E+00	0.001	2.34E-02
ENSG00000028839	TBPL1		-1.25E+00	0.001	2.35E-02
ENSG00000142046	TMEM91		-1.40E+00	0.001	2.35E-02
ENSG00000180891	CUEDC1		1.43E+00	0.001	2.35E-02
ENSG00000198356	GET3		-1.31E+00	0.001	2.35E-02
ENSG00000272391	POM121C		1.46E+00	0.001	2.35E-02
ENSG00000227413	ENSG00000227413		1.81E+00	0.001	2.35E-02
ENSG00000234129	HCCS-DT		-1.42E+00	0.001	2.38E-02
ENSG00000256372	ENSG00000256372		-1.81E+00	0.001	2.39E-02
ENSG00000131508	UBE2D2		-1.24E+00	0.001	2.40E-02
ENSG00000147604	RPL7		-1.29E+00	0.001	2.44E-02
ENSG00000185219	ZNF445		1.32E+00	0.001	2.44E-02
ENSG00000189308	LIN54		-1.21E+00	0.001	2.44E-02
ENSG00000196588	MRTFA		1.31E+00	0.001	2.44E-02
ENSG00000048991	R3HDM1		-1.24E+00	0.001	2.44E-02
ENSG00000266074	BAHCC1		2.15E+00	0.001	2.47E-02
ENSG00000125037	EMC3		-1.30E+00	0.001	2.47E-02
ENSG00000122873	CISD1		-1.35E+00	0.001	2.47E-02
ENSG00000198520	ARMH1	Eosinophil	1.36E+00	0.001	2.48E-02
ENSG00000141127	PRPSAP2		-1.24E+00	0.001	2.49E-02
ENSG00000197779	ZNF81		1.24E+00	0.001	2.49E-02
ENSG00000157107	FCHO2		-1.28E+00	0.001	2.50E-02
ENSG00000225205	ENSG00000225205		1.33E+00	0.001	2.50E-02
ENSG00000198056	PRIM1		-1.35E+00	0.001	2.50E-02
ENSG00000035720	STAP1		1.37E+00	0.001	2.51E-02
ENSG00000119397	CNTRL	Eosinophil	1.20E+00	0.001	2.51E-02
ENSG00000136908	DPM2		-1.39E+00	0.001	2.51E-02
ENSG00000140988	RPS2		-1.31E+00	0.001	2.51E-02
ENSG00000198918	RPL39		-1.31E+00	0.001	2.51E-02
ENSG00000233392	UICLM		2.37E+00	0.001	2.51E-02
ENSG00000236998	ENSG00000236998	Eosinophil	2.49E+00	0.001	2.51E-02
ENSG00000205542	TMSB4X		-1.27E+00	0.001	2.53E-02
ENSG00000072274	TFRC		-1.30E+00	0.001	2.54E-02
ENSG00000105327	BBC3		-1.34E+00	0.001	2.54E-02
ENSG00000124233	SEMG1	Eosinophil	2.12E+00	0.001	2.55E-02
ENSG00000154269	ENPP3		2.16E+00	0.001	2.55E-02
ENSG00000158428	CATIP		-1.74E+00	0.001	2.55E-02
ENSG00000177685	CRACR2B	Eosinophil	1.71E+00	0.001	2.55E-02
ENSG00000274641	H2BC17		-1.57E+00	0.001	2.55E-02
ENSG00000109805	NCAPG		-1.39E+00	0.001	2.55E-02
ENSG00000166557	TMED3	Eosinophil	1.32E+00	0.001	2.55E-02
ENSG00000275379	H3C11		-1.42E+00	0.001	2.55E-02
ENSG00000133739	LRRCC1		-1.33E+00	0.001	2.56E-02
ENSG00000127920	GNG11		-1.43E+00	0.001	2.56E-02
ENSG00000102393	GLA		-1.26E+00	0.001	2.56E-02
ENSG00000137959	IFI44L		1.42E+00	0.001	2.57E-02
ENSG00000158856	DMTN		-1.32E+00	0.001	2.57E-02
ENSG00000223509	ENSG00000223509		-1.34E+00	0.001	2.62E-02
ENSG00000146007	ZMAT2		-1.31E+00	0.001	2.63E-02
ENSG00000029534	ANK1		-1.27E+00	0.001	2.63E-02
ENSG00000105011	ASF1B		-1.52E+00	0.001	2.64E-02
ENSG00000182749	PAQR7	Eosinophil	1.40E+00	0.001	2.64E-02
ENSG00000196204	RNF216P1		1.66E+00	0.001	2.64E-02
ENSG00000121552	CSTA		-1.33E+00	0.001	2.65E-02
ENSG00000237711	MTCO3P11		2.19E+00	0.001	2.65E-02
ENSG00000044459	CNTLN		-1.32E+00	0.001	2.65E-02
ENSG00000235865	GSN-AS1		1.81E+00	0.001	2.65E-02
ENSG00000269893	SNHG8		-1.32E+00	0.001	2.65E-02
ENSG00000288043	ENSG00000288043		-1.73E+00	0.001	2.65E-02
ENSG00000197837	H4C16		-1.34E+00	0.001	2.70E-02
ENSG00000085265	FCN1		-1.25E+00	0.001	2.71E-02
ENSG00000125257	ABCC4		-1.33E+00	0.001	2.71E-02
ENSG00000263465	SRSF8		-1.15E+00	0.001	2.71E-02
ENSG00000040933	INPP4A		1.17E+00	0.001	2.72E-02
ENSG00000256269	HMBS		-1.41E+00	0.001	2.72E-02
ENSG00000148175	STOM		-1.29E+00	0.001	2.72E-02
ENSG00000164181	ELOVL7		-1.43E+00	0.001	2.72E-02
ENSG00000167526	RPL13		-1.29E+00	0.001	2.72E-02
ENSG00000099785	MARCHF2		-1.36E+00	0.001	2.73E-02
ENSG00000157764	BRAF		1.19E+00	0.001	2.74E-02
ENSG00000107262	BAG1		-1.38E+00	0.001	2.74E-02
ENSG00000179818	PCBP1-AS1		-1.19E+00	0.001	2.74E-02
ENSG00000115392	FANCL		-1.29E+00	0.001	2.75E-02
ENSG00000230042	AK3P3		2.22E+00	0.001	2.75E-02
ENSG00000130943	PKDREJ	Eosinophil	1.71E+00	0.001	2.76E-02
ENSG00000169379	ARL13B		-1.32E+00	0.001	2.76E-02
ENSG00000065485	PDIA5		-1.43E+00	0.001	2.76E-02
ENSG00000143851	PTPN7		1.28E+00	0.001	2.76E-02
ENSG00000165392	WRN		-1.23E+00	0.001	2.76E-02
ENSG00000180549	FUT7	Neutrophil	-1.47E+00	0.001	2.76E-02
ENSG00000236753	MKLN1-AS		-1.40E+00	0.001	2.77E-02
ENSG00000104324	CPQ	Neutrophil	-1.22E+00	0.001	2.79E-02
ENSG00000163735	CXCL5		-1.44E+00	0.001	2.79E-02
ENSG00000101425	BPI	Neutrophil	-1.93E+00	0.001	2.81E-02
ENSG00000133112	TPT1		-1.27E+00	0.001	2.81E-02
ENSG00000172590	MRPL52		-1.28E+00	0.001	2.81E-02
ENSG00000185480	PARPBP		-1.32E+00	0.001	2.81E-02
ENSG00000213903	LTB4R	Neutrophil	-1.34E+00	0.001	2.81E-02
ENSG00000074621	SLC24A1		1.53E+00	0.001	2.82E-02
ENSG00000126787	DLGAP5		-1.36E+00	0.001	2.82E-02
ENSG00000159335	PTMS		-1.48E+00	0.001	2.82E-02
ENSG00000169100	SLC25A6		-1.25E+00	0.001	2.82E-02
ENSG00000171819	ANGPTL7		1.91E+00	0.001	2.82E-02
ENSG00000260188	ENSG00000260188		-1.73E+00	0.001	2.82E-02
ENSG00000049323	LTBP1		-1.38E+00	0.001	2.82E-02
ENSG00000113558	SKP1		-1.16E+00	0.001	2.82E-02
ENSG00000126858	RHOT1		-1.24E+00	0.001	2.82E-02
ENSG00000138346	DNA2		-1.32E+00	0.001	2.82E-02
ENSG00000143797	MBOAT2		-1.27E+00	0.001	2.82E-02
ENSG00000042753	AP2S1		-1.31E+00	0.001	2.83E-02
ENSG00000083857	FAT1		-1.40E+00	0.001	2.83E-02
ENSG00000104903	LYL1		-1.31E+00	0.001	2.83E-02
ENSG00000140526	ABHD2		1.18E+00	0.001	2.83E-02
ENSG00000189060	H1-0		-1.32E+00	0.001	2.84E-02
ENSG00000140287	HDC		2.11E+00	0.001	2.85E-02
ENSG00000270157	ENSG00000270157		1.40E+00	0.001	2.85E-02
ENSG00000149548	CCDC15		-1.29E+00	0.001	2.85E-02
ENSG00000204177	ENSG00000204177		-1.36E+00	0.001	2.85E-02
ENSG00000224187	ENSG00000224187		-1.74E+00	0.001	2.85E-02
ENSG00000233276	GPX1		-1.36E+00	0.001	2.85E-02
ENSG00000286342	ENSG00000286342		-1.49E+00	0.001	2.86E-02
ENSG00000153046	CDYL		-1.36E+00	0.001	2.87E-02
ENSG00000178904	DPY19L3		1.24E+00	0.001	2.89E-02
ENSG00000080839	RBL1		-1.31E+00	0.001	2.91E-02
ENSG00000111642	CHD4		-1.30E+00	0.001	2.91E-02
ENSG00000147454	SLC25A37		-1.27E+00	0.001	2.91E-02
ENSG00000235576	ENSG00000235576		-1.54E+00	0.001	2.91E-02
ENSG00000279021	ENSG00000279021		1.62E+00	0.001	2.91E-02
ENSG00000187531	SIRT7	Neutrophil	-1.21E+00	0.001	2.91E-02
ENSG00000225506	ENSG00000225506		-1.57E+00	0.001	2.92E-02
ENSG00000091127	PUS7		-1.32E+00	0.001	2.93E-02
ENSG00000157837	SPPL3		-1.25E+00	0.001	2.93E-02
ENSG00000166226	CCT2		-1.28E+00	0.001	2.93E-02
ENSG00000124207	CSE1L		-1.21E+00	0.001	2.94E-02
ENSG00000087086	FTL		-1.32E+00	0.002	2.96E-02
ENSG00000139531	SUOX	Eosinophil	1.50E+00	0.002	2.96E-02
ENSG00000184113	CLDN5		-1.43E+00	0.002	2.96E-02
ENSG00000129932	DOHH		-1.39E+00	0.002	2.98E-02
ENSG00000140830	TXNL4B		-1.26E+00	0.002	2.99E-02
ENSG00000181029	TRAPPC5		-1.44E+00	0.002	2.99E-02
ENSG00000189423	ENSG00000189423		1.56E+00	0.002	2.99E-02
ENSG00000198887	SMC5	Eosinophil	1.16E+00	0.002	2.99E-02
ENSG00000136521	NDUFB5		-1.26E+00	0.002	3.01E-02
ENSG00000180596	H2BC4		-1.31E+00	0.002	3.02E-02
ENSG00000093134	ENSG00000093134		-1.30E+00	0.002	3.03E-02
ENSG00000197756	RPL37A		-1.29E+00	0.002	3.03E-02
ENSG00000171984	SHLD1		-1.28E+00	0.002	3.03E-02
ENSG00000205155	PSENEN		-1.56E+00	0.002	3.04E-02
ENSG00000196747	H2AC13		-1.44E+00	0.002	3.06E-02
ENSG00000113441	LNPEP		1.19E+00	0.002	3.06E-02
ENSG00000126860	EVI2A	Neutrophil	-1.33E+00	0.002	3.08E-02
ENSG00000126870	DYNC2I1		-1.25E+00	0.002	3.09E-02
ENSG00000166086	JAM3		-1.40E+00	0.002	3.09E-02
ENSG00000101040	ZMYND8		-1.25E+00	0.002	3.11E-02
ENSG00000134324	LPIN1		1.27E+00	0.002	3.11E-02
ENSG00000148303	RPL7A		-1.27E+00	0.002	3.11E-02
ENSG00000184863	RBM33		-1.27E+00	0.002	3.11E-02
ENSG00000083799	CYLD		1.15E+00	0.002	3.11E-02
ENSG00000153147	SMARCA5		-1.24E+00	0.002	3.12E-02
ENSG00000100351	GRAP2		-1.30E+00	0.002	3.13E-02
ENSG00000163131	CTSS		-1.23E+00	0.002	3.13E-02
ENSG00000173614	NMNAT1		-1.26E+00	0.002	3.13E-02
ENSG00000280347	ENSG00000280347		1.49E+00	0.002	3.13E-02
ENSG00000185532	PRKG1		-1.56E+00	0.002	3.13E-02
ENSG00000130522	JUND		-1.23E+00	0.002	3.13E-02
ENSG00000177728	TMEM94		1.40E+00	0.002	3.15E-02
ENSG00000175061	SNHG29		-1.31E+00	0.002	3.16E-02
ENSG00000176125	UFSP1		-1.70E+00	0.002	3.16E-02
ENSG00000274370	ENSG00000274370		1.59E+00	0.002	3.16E-02
ENSG00000280011	ENSG00000280011		2.39E+00	0.002	3.16E-02
ENSG00000095932	SMIM24		-1.55E+00	0.002	3.16E-02
ENSG00000132604	TERF2		-1.32E+00	0.002	3.16E-02
ENSG00000090889	KIF4A		-1.42E+00	0.002	3.17E-02
ENSG00000188229	TUBB4B		-1.27E+00	0.002	3.18E-02
ENSG00000108557	RAI1		1.42E+00	0.002	3.18E-02
ENSG00000230751	ENSG00000230751		2.08E+00	0.002	3.18E-02
ENSG00000222009	BTBD19		-1.59E+00	0.002	3.19E-02
ENSG00000113811	SELENOK		-1.27E+00	0.002	3.21E-02
ENSG00000137601	NEK1		-1.30E+00	0.002	3.21E-02
ENSG00000178852	EFCAB13		-1.28E+00	0.002	3.21E-02
ENSG00000179348	GATA2		2.15E+00	0.002	3.21E-02
ENSG00000259351	LOC101928988	Eosinophil	2.08E+00	0.002	3.21E-02
ENSG00000170017	ALCAM		1.16E+00	0.002	3.23E-02
ENSG00000227398	ENSG00000227398		-1.38E+00	0.002	3.23E-02
ENSG00000287080	H3C3		-1.66E+00	0.002	3.23E-02
ENSG00000165480	SKA3		-1.34E+00	0.002	3.23E-02
ENSG00000152229	PSTPIP2		1.26E+00	0.002	3.25E-02
ENSG00000246705	H2AJ		-1.35E+00	0.002	3.25E-02
ENSG00000146555	SDK1		-2.40E+00	0.002	3.26E-02
ENSG00000105088	OLFM2		1.62E+00	0.002	3.27E-02
ENSG00000177324	BEND2		-1.41E+00	0.002	3.29E-02
ENSG00000259687	ENSG00000259687		-1.50E+00	0.002	3.29E-02
ENSG00000173868	PHOSPHO1		-1.28E+00	0.002	3.30E-02
ENSG00000142173	COL6A2		-1.24E+00	0.002	3.31E-02
ENSG00000100077	GRK3	Eosinophil	1.22E+00	0.002	3.32E-02
ENSG00000158406	H4C8		-1.34E+00	0.002	3.33E-02
ENSG00000181827	RFX7		1.26E+00	0.002	3.33E-02
ENSG00000182899	RPL35A		-1.29E+00	0.002	3.33E-02
ENSG00000203321	ENSG00000203321		1.77E+00	0.002	3.33E-02
ENSG00000118193	KIF14		-1.34E+00	0.002	3.34E-02
ENSG00000179526	SHARPIN		-1.25E+00	0.002	3.34E-02
ENSG00000181218	H2AC25		-1.47E+00	0.002	3.34E-02
ENSG00000196531	NACA		-1.26E+00	0.002	3.34E-02
ENSG00000216863	LY86-AS1		-1.37E+00	0.002	3.34E-02
ENSG00000233822	H2BC15		-1.36E+00	0.002	3.34E-02
ENSG00000274618	H4C6		-1.32E+00	0.002	3.34E-02
ENSG00000185129	PURA		1.24E+00	0.002	3.34E-02
ENSG00000233355	CHRM3-AS2		1.40E+00	0.002	3.36E-02
ENSG00000014257	ACP3		1.28E+00	0.002	3.36E-02
ENSG00000023516	AKAP11		1.30E+00	0.002	3.36E-02
ENSG00000176994	SMCR8		1.23E+00	0.002	3.36E-02
ENSG00000103707	MTFMT		-1.35E+00	0.002	3.37E-02
ENSG00000267374	MIR924HG		-1.59E+00	0.002	3.37E-02
ENSG00000196396	PTPN1		1.20E+00	0.002	3.38E-02
ENSG00000131747	TOP2A		-1.38E+00	0.002	3.40E-02
ENSG00000226137	BAIAP2-DT		-1.25E+00	0.002	3.40E-02
ENSG00000285557	ENSG00000285557		-1.34E+00	0.002	3.40E-02
ENSG00000251139	ENSG00000251139		-1.34E+00	0.002	3.41E-02
ENSG00000263956	NBPF11		1.32E+00	0.002	3.41E-02
ENSG00000281969	ENSG00000281969		-2.43E+00	0.002	3.41E-02
ENSG00000051825	MPHOSPH9		-1.17E+00	0.002	3.41E-02
ENSG00000254003	SRI-AS1	Eosinophil	1.91E+00	0.002	3.41E-02
ENSG00000176105	YES1	Eosinophil	1.31E+00	0.002	3.43E-02
ENSG00000082014	SMARCD3	Neutrophil	-1.37E+00	0.002	3.43E-02
ENSG00000119801	YPEL5		-1.22E+00	0.002	3.45E-02
ENSG00000185842	DNAH14		-1.27E+00	0.002	3.45E-02
ENSG00000196787	H2AC11		-1.40E+00	0.002	3.46E-02
ENSG00000231170	ENSG00000231170		2.22E+00	0.002	3.47E-02
ENSG00000050393	MCUR1		-1.29E+00	0.002	3.47E-02
ENSG00000130940	CASZ1		1.51E+00	0.002	3.47E-02
ENSG00000168785	TSPAN5		-1.26E+00	0.002	3.50E-02
ENSG00000178127	NDUFV2		1.50E+00	0.002	3.50E-02
ENSG00000273802	H2BC8		-1.37E+00	0.002	3.51E-02
ENSG00000124164	VAPB		-1.25E+00	0.002	3.52E-02
ENSG00000106462	EZH2		-1.31E+00	0.002	3.52E-02
ENSG00000086506	HBQ1		-1.63E+00	0.002	3.52E-02
ENSG00000143164	DCAF6		-1.23E+00	0.002	3.52E-02
ENSG00000271503	CCL5		-1.34E+00	0.002	3.52E-02
ENSG00000120727	PAIP2		-1.25E+00	0.002	3.52E-02
ENSG00000112293	GPLD1		-1.37E+00	0.002	3.52E-02
ENSG00000135299	ANKRD6	Eosinophil	1.36E+00	0.002	3.52E-02
ENSG00000197956	S100A6		-1.28E+00	0.002	3.52E-02
ENSG00000233038	ENSG00000233038		1.49E+00	0.002	3.52E-02
ENSG00000268355	ENSG00000268355		-1.52E+00	0.002	3.52E-02
ENSG00000136048	DRAM1		-1.27E+00	0.002	3.54E-02
ENSG00000030304	MUSK	Eosinophil	2.22E+00	0.002	3.54E-02
ENSG00000168546	GFRA2		1.81E+00	0.002	3.54E-02
ENSG00000118181	RPS25		-1.27E+00	0.002	3.55E-02
ENSG00000162366	PDZK1IP1		-1.39E+00	0.002	3.55E-02
ENSG00000177575	CD163		-1.42E+00	0.002	3.55E-02
ENSG00000136492	BRIP1		-1.34E+00	0.002	3.56E-02
ENSG00000178982	EIF3K		-1.25E+00	0.002	3.62E-02
ENSG00000261136	LOC105370941		1.99E+00	0.002	3.62E-02
ENSG00000161813	LARP4		-1.25E+00	0.002	3.62E-02
ENSG00000091136	LAMB1	Eosinophil	1.40E+00	0.002	3.63E-02
ENSG00000111725	PRKAB1		1.24E+00	0.002	3.63E-02
ENSG00000114487	MORC1		-1.54E+00	0.002	3.63E-02
ENSG00000142534	RPS11		-1.29E+00	0.002	3.63E-02
ENSG00000249662	LINC02218		-1.48E+00	0.002	3.64E-02
ENSG00000147119	CHST7		-1.30E+00	0.002	3.64E-02
ENSG00000167995	BEST1	Neutrophil	-1.28E+00	0.002	3.65E-02
ENSG00000116691	MIIP		-1.29E+00	0.002	3.65E-02
ENSG00000143786	CNIH3		-1.48E+00	0.002	3.65E-02
ENSG00000164733	CTSB		-1.30E+00	0.002	3.66E-02
ENSG00000147443	DOK2	Eosinophil	1.29E+00	0.002	3.67E-02
ENSG00000231890	ENSG00000231890		-1.44E+00	0.002	3.67E-02
ENSG00000112419	PHACTR2		1.18E+00	0.002	3.67E-02
ENSG00000138182	KIF20B		-1.30E+00	0.002	3.67E-02
ENSG00000148834	GSTO1		-1.28E+00	0.002	3.67E-02
ENSG00000149273	RPS3		-1.31E+00	0.002	3.67E-02
ENSG00000156381	ANKRD9		-1.28E+00	0.002	3.67E-02
ENSG00000160746	ANO10	Neutrophil	-1.30E+00	0.002	3.67E-02
ENSG00000137185	ZSCAN9	Eosinophil	1.27E+00	0.002	3.67E-02
ENSG00000196890	H2BC26		-1.36E+00	0.002	3.67E-02
ENSG00000137812	KNL1		-1.32E+00	0.002	3.67E-02
ENSG00000153317	ASAP1		-1.24E+00	0.002	3.68E-02
ENSG00000163950	SLBP		-1.29E+00	0.002	3.69E-02
ENSG00000165304	MELK		-1.36E+00	0.002	3.70E-02
ENSG00000138131	LOXL4		1.54E+00	0.002	3.70E-02
ENSG00000241666	ENSG00000241666		1.43E+00	0.002	3.70E-02
ENSG00000108561	C1QBP		-1.26E+00	0.002	3.71E-02
ENSG00000102554	KLF5		1.47E+00	0.002	3.71E-02
ENSG00000114933	INO80D		1.25E+00	0.002	3.71E-02
ENSG00000168813	ZNF507		1.19E+00	0.002	3.71E-02
ENSG00000183813	CCR4		-1.27E+00	0.002	3.71E-02
ENSG00000234308	LINC01878	Eosinophil	2.15E+00	0.002	3.71E-02
ENSG00000183605	SFXN4		-1.27E+00	0.002	3.71E-02
ENSG00000154589	LY96	Neutrophil	-1.36E+00	0.002	3.72E-02
ENSG00000186105	LRRC70		-2.10E+00	0.002	3.72E-02
ENSG00000123684	LPGAT1		1.19E+00	0.002	3.76E-02
ENSG00000274114	ENSG00000274114		1.68E+00	0.002	3.76E-02
ENSG00000258551	CRAT37		2.28E+00	0.002	3.76E-02
ENSG00000260249	ENSG00000260249		1.83E+00	0.002	3.76E-02
ENSG00000165568	AKR1E2		-1.34E+00	0.002	3.78E-02
ENSG00000131981	LGALS3		-1.25E+00	0.002	3.79E-02
ENSG00000167468	GPX4		-1.25E+00	0.002	3.80E-02
ENSG00000171962	DRC3		1.94E+00	0.002	3.81E-02
ENSG00000260078	ENSG00000260078	Neutrophil	-1.32E+00	0.002	3.81E-02
ENSG00000135018	UBQLN1		-1.24E+00	0.002	3.82E-02
ENSG00000126267	COX6B1		-1.30E+00	0.002	3.84E-02
ENSG00000137818	RPLP1		-1.29E+00	0.002	3.84E-02
ENSG00000205683	DPF3		-1.46E+00	0.002	3.84E-02
ENSG00000099795	NDUFB7		-1.41E+00	0.002	3.84E-02
ENSG00000050628	PTGER3		1.79E+00	0.002	3.84E-02
ENSG00000130159	ECSIT		-1.28E+00	0.002	3.84E-02
ENSG00000236345	SCAT8		-1.51E+00	0.002	3.84E-02
ENSG00000197226	TBC1D9B		1.35E+00	0.002	3.85E-02
ENSG00000110880	CORO1C		-1.20E+00	0.002	3.87E-02
ENSG00000243398	RN7SL141P		1.74E+00	0.002	3.88E-02
ENSG00000071082	RPL31		-1.27E+00	0.002	3.89E-02
ENSG00000111261	MANSC1	Neutrophil	-1.38E+00	0.002	3.90E-02
ENSG00000137776	SLTM		-1.20E+00	0.002	3.90E-02
ENSG00000143416	SELENBP1		-1.38E+00	0.002	3.90E-02
ENSG00000177600	RPLP2		-1.28E+00	0.002	3.90E-02
ENSG00000196792	STRN3		-1.27E+00	0.002	3.90E-02
ENSG00000169679	BUB1		-1.39E+00	0.002	3.91E-02
ENSG00000082074	FYB1		1.23E+00	0.002	3.91E-02
ENSG00000230006	ENSG00000230006		-1.36E+00	0.002	3.91E-02
ENSG00000077549	CAPZB		1.22E+00	0.002	3.91E-02
ENSG00000254017	IGHEP2		2.01E+00	0.002	3.91E-02
ENSG00000260314	MRC1		-1.59E+00	0.002	3.96E-02
ENSG00000257252	ENSG00000257252		-1.82E+00	0.002	3.96E-02
ENSG00000167815	PRDX2		-1.37E+00	0.002	3.96E-02
ENSG00000120539	MASTL		-1.25E+00	0.002	3.97E-02
ENSG00000123240	OPTN		-1.27E+00	0.002	3.99E-02
ENSG00000156411	ATP5MJ		-1.27E+00	0.002	3.99E-02
ENSG00000156735	BAG4		1.24E+00	0.002	3.99E-02
ENSG00000273644	ENSG00000273644		-2.09E+00	0.002	3.99E-02
ENSG00000114120	SLC25A36	Eosinophil	1.21E+00	0.002	4.00E-02
ENSG00000073605	GSDMB	Eosinophil	1.41E+00	0.002	4.00E-02
ENSG00000104904	OAZ1		-1.30E+00	0.002	4.01E-02
ENSG00000250116	RHOQ-AS1		1.57E+00	0.003	4.04E-02
ENSG00000168116	KIAA1586		-1.28E+00	0.003	4.04E-02
ENSG00000281183	NPTN-IT1		1.51E+00	0.003	4.04E-02
ENSG00000229124	VIM-AS1		-1.30E+00	0.003	4.04E-02
ENSG00000115268	RPS15		-1.28E+00	0.003	4.05E-02
ENSG00000120210	INSL6	Eosinophil	1.34E+00	0.003	4.05E-02
ENSG00000184481	FOXO4		-1.36E+00	0.003	4.05E-02
ENSG00000114942	EEF1B2		-1.27E+00	0.003	4.06E-02
ENSG00000165140	FBP1	Eosinophil	1.42E+00	0.003	4.06E-02
ENSG00000004766	VPS50		-1.20E+00	0.003	4.07E-02
ENSG00000102034	ELF4		1.33E+00	0.003	4.07E-02
ENSG00000105726	ATP13A1		1.43E+00	0.003	4.07E-02
ENSG00000286864	ENSG00000286864		1.55E+00	0.003	4.07E-02
ENSG00000131969	ABHD12B		1.39E+00	0.003	4.07E-02
ENSG00000075131	TIPIN		-1.42E+00	0.003	4.08E-02
ENSG00000145332	KLHL8		-1.28E+00	0.003	4.08E-02
ENSG00000183137	CEP57L1		-1.28E+00	0.003	4.08E-02
ENSG00000198034	RPS4X		-1.26E+00	0.003	4.08E-02
ENSG00000251364	SYT9-AS1		1.52E+00	0.003	4.08E-02
ENSG00000259188	LOC102724587		2.10E+00	0.003	4.08E-02
ENSG00000261221	ZNF865		1.75E+00	0.003	4.08E-02
ENSG00000125901	MRPS26		-1.26E+00	0.003	4.08E-02
ENSG00000165995	CACNB2		1.45E+00	0.003	4.09E-02
ENSG00000171236	LRG1	Neutrophil	-1.34E+00	0.003	4.09E-02
ENSG00000178974	FBXO34		-1.18E+00	0.003	4.09E-02
ENSG00000216937	CCDC7		-1.29E+00	0.003	4.09E-02
ENSG00000249825	THBS4-AS1		1.56E+00	0.003	4.09E-02
ENSG00000173517	PEAK1		-1.24E+00	0.003	4.09E-02
ENSG00000111845	PAK1IP1		-1.28E+00	0.003	4.16E-02
ENSG00000128487	SPECC1		-1.31E+00	0.003	4.17E-02
ENSG00000100918	REC8		1.42E+00	0.003	4.18E-02
ENSG00000079482	OPHN1		-1.32E+00	0.003	4.18E-02
ENSG00000101335	MYL9		-1.50E+00	0.003	4.18E-02
ENSG00000137807	KIF23		-1.32E+00	0.003	4.18E-02
ENSG00000149806	FAU		-1.27E+00	0.003	4.18E-02
ENSG00000151575	TEX9		-1.34E+00	0.003	4.18E-02
ENSG00000156787	TBC1D31		-1.26E+00	0.003	4.18E-02
ENSG00000167515	TRAPPC2L		-1.25E+00	0.003	4.18E-02
ENSG00000171262	FAM98B		1.39E+00	0.003	4.18E-02
ENSG00000236567	ENSG00000236567		1.78E+00	0.003	4.18E-02
ENSG00000076003	MCM6		-1.25E+00	0.003	4.20E-02
ENSG00000076650	GPATCH1		-1.23E+00	0.003	4.20E-02
ENSG00000166503	HDGFL3	Eosinophil	1.22E+00	0.003	4.20E-02
ENSG00000010017	RANBP9		-1.28E+00	0.003	4.20E-02
ENSG00000076984	MAP2K7		-1.28E+00	0.003	4.20E-02
ENSG00000110218	PANX1		-1.26E+00	0.003	4.20E-02
ENSG00000140009	ESR2		1.51E+00	0.003	4.20E-02
ENSG00000161021	MAML1		1.34E+00	0.003	4.20E-02
ENSG00000169704	GP9		-1.45E+00	0.003	4.20E-02
ENSG00000181800	CELF2-AS1		1.32E+00	0.003	4.20E-02
ENSG00000186431	FCAR		-1.31E+00	0.003	4.20E-02
ENSG00000189079	ARID2		1.18E+00	0.003	4.20E-02
ENSG00000242258	LINC00996		2.19E+00	0.003	4.20E-02
ENSG00000180881	CAPS2		-1.26E+00	0.003	4.20E-02
ENSG00000153574	RPIA		-1.24E+00	0.003	4.21E-02
ENSG00000159346	ADIPOR1		-1.27E+00	0.003	4.21E-02
ENSG00000144485	HES6		1.45E+00	0.003	4.23E-02
ENSG00000170180	GYPA		-1.27E+00	0.003	4.23E-02
ENSG00000260417	ENSG00000260417		2.29E+00	0.003	4.24E-02
ENSG00000135747	ZNF670-ZNF695		-2.37E+00	0.003	4.24E-02
ENSG00000244734	HBB		-1.58E+00	0.003	4.24E-02
ENSG00000104880	ARHGEF18		1.15E+00	0.003	4.26E-02
ENSG00000116688	MFN2		-1.25E+00	0.003	4.26E-02
ENSG00000248455	LINC02217	Neutrophil	-1.57E+00	0.003	4.26E-02
ENSG00000128626	MRPS12		-1.39E+00	0.003	4.27E-02
ENSG00000129103	SUMF2		-1.21E+00	0.003	4.27E-02
ENSG00000266173	STRADA		1.25E+00	0.003	4.27E-02
ENSG00000184602	SNN		-1.29E+00	0.003	4.29E-02
ENSG00000135919	SERPINE2		-1.44E+00	0.003	4.29E-02
ENSG00000162980	ARL5A		1.17E+00	0.003	4.29E-02
ENSG00000281404	LINC01176		1.36E+00	0.003	4.29E-02
ENSG00000198162	MAN1A2		-1.30E+00	0.003	4.29E-02
ENSG00000186184	POLR1D		-1.22E+00	0.003	4.33E-02
ENSG00000004809	SLC22A16		-1.44E+00	0.003	4.34E-02
ENSG00000170906	NDUFA3		-1.31E+00	0.003	4.34E-02
ENSG00000066279	ASPM		-1.30E+00	0.003	4.34E-02
ENSG00000130227	XPO7		-1.21E+00	0.003	4.34E-02
ENSG00000166483	WEE1	Eosinophil	1.24E+00	0.003	4.34E-02
ENSG00000171223	JUNB		-1.29E+00	0.003	4.34E-02
ENSG00000264538	ENSG00000264538		-1.20E+00	0.003	4.34E-02
ENSG00000274211	SOCS7	Eosinophil	1.25E+00	0.003	4.34E-02
ENSG00000249850	KRT18P31		1.36E+00	0.003	4.35E-02
ENSG00000139433	GLTP		-1.25E+00	0.003	4.38E-02
ENSG00000083444	PLOD1		-1.29E+00	0.003	4.40E-02
ENSG00000150995	ITPR1		1.20E+00	0.003	4.40E-02
ENSG00000168961	LGALS9		1.36E+00	0.003	4.40E-02
ENSG00000163682	RPL9		-1.27E+00	0.003	4.41E-02
ENSG00000197157	SND1		-1.15E+00	0.003	4.41E-02
ENSG00000107798	LIPA		-1.23E+00	0.003	4.41E-02
ENSG00000179115	FARSA		-1.30E+00	0.003	4.41E-02
ENSG00000160789	LMNA		-1.26E+00	0.003	4.42E-02
ENSG00000011028	MRC2		-1.31E+00	0.003	4.43E-02
ENSG00000068383	INPP5A	Eosinophil	1.18E+00	0.003	4.43E-02
ENSG00000124782	RREB1		1.27E+00	0.003	4.43E-02
ENSG00000139351	SYCP3		1.56E+00	0.003	4.43E-02
ENSG00000155749	FLACC1		-1.32E+00	0.003	4.43E-02
ENSG00000237803	PIRAT1		-1.39E+00	0.003	4.43E-02
ENSG00000287408	ENSG00000287408		1.78E+00	0.003	4.43E-02
ENSG00000197776	KLHDC1		-1.22E+00	0.003	4.45E-02
ENSG00000265713	LOC100421100		1.82E+00	0.003	4.45E-02
ENSG00000107242	PIP5K1B		1.20E+00	0.003	4.47E-02
ENSG00000112303	VNN2	Neutrophil	-1.37E+00	0.003	4.47E-02
ENSG00000113643	RARS1		-1.25E+00	0.003	4.47E-02
ENSG00000150867	PIP4K2A		-1.21E+00	0.003	4.47E-02
ENSG00000166896	ATP23		-1.30E+00	0.003	4.47E-02
ENSG00000236021	ENSG00000236021	Neutrophil	-1.49E+00	0.003	4.47E-02
ENSG00000237773	LOC101927609	Eosinophil	1.89E+00	0.003	4.47E-02
ENSG00000116288	PARK7		-1.28E+00	0.003	4.48E-02
ENSG00000170275	CRTAP		-1.21E+00	0.003	4.48E-02
ENSG00000003436	TFPI		-1.37E+00	0.003	4.51E-02
ENSG00000071967	CYBRD1		-1.25E+00	0.003	4.51E-02
ENSG00000163002	NUP35		-1.23E+00	0.003	4.51E-02
ENSG00000197766	CFD		1.33E+00	0.003	4.51E-02
ENSG00000248323	LUCAT1		-1.26E+00	0.003	4.51E-02
ENSG00000276966	H4C5		-1.30E+00	0.003	4.51E-02
ENSG00000285280	ENSG00000285280		1.36E+00	0.003	4.51E-02
ENSG00000109911	ELP4		1.27E+00	0.003	4.51E-02
ENSG00000278637	H4C1		-1.62E+00	0.003	4.54E-02
ENSG00000240342	RPS2P5		-1.30E+00	0.003	4.56E-02
ENSG00000270629	NBPF14		1.31E+00	0.003	4.57E-02
ENSG00000011275	RNF216		1.20E+00	0.003	4.57E-02
ENSG00000144893	MED12L		-1.29E+00	0.003	4.60E-02
ENSG00000166171	DPCD		-1.38E+00	0.003	4.60E-02
ENSG00000135916	ITM2C		1.65E+00	0.003	4.60E-02
ENSG00000238269	PAGE2B		-1.38E+00	0.003	4.62E-02
ENSG00000130592	LSP1		-1.18E+00	0.003	4.62E-02
ENSG00000248334	ENSG00000248334		-1.29E+00	0.003	4.62E-02
ENSG00000198740	ZNF652		1.26E+00	0.003	4.63E-02
ENSG00000018280	SLC11A1	Neutrophil	-1.33E+00	0.003	4.64E-02
ENSG00000166797	CIAO2A		-1.25E+00	0.003	4.66E-02
ENSG00000168653	NDUFS5		-1.27E+00	0.003	4.66E-02
ENSG00000233093	LINC00892		-1.51E+00	0.003	4.66E-02
ENSG00000183726	TMEM50A		-1.28E+00	0.003	4.67E-02
ENSG00000273449	ENSG00000273449		1.72E+00	0.003	4.67E-02
ENSG00000213064	SFT2D2		1.28E+00	0.003	4.69E-02
ENSG00000100749	VRK1		-1.29E+00	0.003	4.69E-02
ENSG00000159128	IFNGR2	Neutrophil	-1.29E+00	0.003	4.70E-02
ENSG00000122970	IFT81		-1.37E+00	0.003	4.70E-02
ENSG00000196967	ZNF585A		1.29E+00	0.003	4.71E-02
ENSG00000101986	ABCD1		1.32E+00	0.003	4.72E-02
ENSG00000043462	LCP2		1.25E+00	0.003	4.74E-02
ENSG00000083544	TDRD3		-1.22E+00	0.003	4.74E-02
ENSG00000122406	RPL5		-1.25E+00	0.003	4.74E-02
ENSG00000274213	ENSG00000274213	Neutrophil	-1.57E+00	0.003	4.74E-02
ENSG00000008277	ADAM22		1.31E+00	0.003	4.77E-02
ENSG00000283602	ENSG00000283602		-1.45E+00	0.003	4.77E-02
ENSG00000198848	CES1		-1.38E+00	0.003	4.78E-02
ENSG00000178177	LCORL	Eosinophil	1.22E+00	0.003	4.79E-02
ENSG00000104738	MCM4		-1.30E+00	0.003	4.80E-02
ENSG00000127334	DYRK2		1.21E+00	0.003	4.80E-02
ENSG00000132964	CDK8		-1.25E+00	0.003	4.80E-02
ENSG00000166669	ATF7IP2		-1.23E+00	0.003	4.80E-02
ENSG00000196511	TPK1		-1.25E+00	0.003	4.80E-02
ENSG00000240583	AQP1		-1.55E+00	0.003	4.80E-02
ENSG00000248318	LOC101927543	Eosinophil	2.02E+00	0.003	4.80E-02
ENSG00000254166	PCAT2		1.55E+00	0.003	4.80E-02
ENSG00000271614	ATP2B1-AS1		-1.30E+00	0.003	4.80E-02
ENSG00000176641	RNF152		-1.46E+00	0.003	4.81E-02
ENSG00000138326	RPS24		-1.26E+00	0.003	4.82E-02
ENSG00000113648	MACROH2A1	Neutrophil	-1.18E+00	0.003	4.82E-02
ENSG00000140374	ETFA		-1.21E+00	0.003	4.82E-02
ENSG00000152240	HAUS1		-1.34E+00	0.003	4.82E-02
ENSG00000171611	PTCRA		-1.46E+00	0.003	4.82E-02
ENSG00000074276	CDHR2		-1.51E+00	0.003	4.84E-02
ENSG00000189233	NUGGC		-1.36E+00	0.003	4.84E-02
ENSG00000214975	ENSG00000214975		-1.55E+00	0.003	4.84E-02
ENSG00000166035	LIPC		-1.56E+00	0.003	4.84E-02
ENSG00000168497	CAVIN2		-1.37E+00	0.003	4.84E-02
ENSG00000063177	RPL18		-1.25E+00	0.003	4.85E-02
ENSG00000228863	ENSG00000228863		1.53E+00	0.003	4.85E-02
ENSG00000008441	NFIX		-1.24E+00	0.004	4.86E-02
ENSG00000017797	RALBP1		-1.21E+00	0.004	4.86E-02
ENSG00000134419	RPS15A		-1.29E+00	0.004	4.87E-02
ENSG00000104267	CA2		-1.29E+00	0.004	4.88E-02
ENSG00000159352	PSMD4		-1.26E+00	0.004	4.88E-02
ENSG00000105610	KLF1		-1.36E+00	0.004	4.89E-02
ENSG00000128708	HAT1		-1.25E+00	0.004	4.89E-02
ENSG00000141258	SGSM2		1.28E+00	0.004	4.89E-02
ENSG00000163634	THOC7		-1.26E+00	0.004	4.89E-02
ENSG00000257746	LOC105369908	Eosinophil	2.31E+00	0.004	4.89E-02
ENSG00000138449	SLC40A1		-1.29E+00	0.004	4.90E-02
ENSG00000182400	TRAPPC6B		-1.22E+00	0.004	4.90E-02
ENSG00000186074	CD300LF		1.26E+00	0.004	4.90E-02
ENSG00000196683	TOMM7		-1.27E+00	0.004	4.90E-02
ENSG00000132670	PTPRA		-1.26E+00	0.004	4.91E-02
ENSG00000066654	THUMPD1	Eosinophil	1.20E+00	0.004	4.91E-02
ENSG00000106546	AHR		1.24E+00	0.004	4.91E-02
ENSG00000122390	NAA60	Eosinophil	1.32E+00	0.004	4.91E-02
ENSG00000125977	EIF2S2		-1.23E+00	0.004	4.91E-02
ENSG00000163162	RNF149	Neutrophil	-1.26E+00	0.004	4.91E-02
ENSG00000178789	CD300LB		1.22E+00	0.004	4.91E-02
ENSG00000237359	ENSG00000237359		-1.35E+00	0.004	4.91E-02
ENSG00000250616	YPEL3-DT		-1.34E+00	0.004	4.91E-02
ENSG00000276141	ENSG00000276141		-1.29E+00	0.004	4.91E-02
ENSG00000197461	PDGFA		-1.41E+00	0.004	4.92E-02
ENSG00000117410	ATP6V0B		-1.29E+00	0.004	4.95E-02
ENSG00000280135	ENSG00000280135		1.51E+00	0.004	4.95E-02
ENSG00000179593	ALOX15B		-2.15E+00	0.004	4.95E-02
ENSG00000145592	RPL37		-1.31E+00	0.004	4.96E-02
ENSG00000033627	ATP6V0A1		-1.20E+00	0.004	4.96E-02
ENSG00000204370	SDHD		-1.23E+00	0.004	4.96E-02
ENSG00000104312	RIPK2	Eosinophil	1.28E+00	0.004	4.96E-02
ENSG00000170085	SIMC1		1.34E+00	0.004	4.99E-02
ENSG00000086598	TMED2		-1.22E+00	0.004	5.00E-02

## Sheet: S8
Table S8. Gene Ontology (GO) enrichment analysis of Biological Processes (BP) between pre- and post-treatment asthmatic patients receiving dupilumab in G1 using STRING
#term ID	term description	observed gene count	background gene count	strength	signal	false discovery rate
GO:0002181	Cytoplasmic translation	36	123	0.74	1.55	3.27e-10
GO:0002376	Immune system process	192	2121	0.23	0.78	1.23e-08
GO:0009987	Cellular process	885	14826	0.05	0.58	2.02e-08
GO:0006518	Peptide metabolic process	71	547	0.39	0.87	3.57e-07
GO:0043603	Cellular amide metabolic process	90	810	0.32	0.77	1.43e-06
GO:0044237	Cellular metabolic process	448	6568	0.11	0.58	1.71e-06
GO:0006412	Translation	54	389	0.42	0.81	4.76e-06
GO:0043043	Peptide biosynthetic process	56	417	0.4	0.79	6.12e-06
GO:1901576	Organic substance biosynthetic process	193	2438	0.17	0.55	7.17e-05
GO:0009058	Biosynthetic process	197	2506	0.17	0.54	7.34e-05
GO:0044249	Cellular biosynthetic process	187	2362	0.17	0.54	0.00010
GO:0002682	Regulation of immune system process	125	1438	0.21	0.53	0.00023
GO:0006796	Phosphate-containing compound metabolic process	154	1877	0.19	0.52	0.00023
GO:0043604	Amide biosynthetic process	60	536	0.32	0.57	0.00036
GO:0008152	Metabolic process	507	7988	0.08	0.43	0.00053
GO:0044271	Cellular nitrogen compound biosynthetic process	126	1494	0.2	0.49	0.00067
GO:0034728	Nucleosome organization	27	162	0.49	0.6	0.00095
GO:0002520	Immune system development	74	749	0.27	0.5	0.00096
GO:0034645	Cellular macromolecule biosynthetic process	76	778	0.26	0.5	0.00096
GO:0019637	Organophosphate metabolic process	84	914	0.24	0.45	0.0024
GO:0048583	Regulation of response to stimulus	272	3931	0.11	0.4	0.0025
GO:0006996	Organelle organization	244	3470	0.12	0.4	0.0030
GO:0048872	Homeostasis of number of cells	34	256	0.4	0.49	0.0030
GO:1901566	Organonitrogen compound biosynthetic process	112	1338	0.2	0.42	0.0030
GO:0009059	Macromolecule biosynthetic process	115	1394	0.19	0.41	0.0036
GO:0006335	DNA replication-dependent chromatin assembly	11	32	0.81	0.56	0.0040
GO:0034641	Cellular nitrogen compound metabolic process	242	3463	0.12	0.38	0.0042
GO:0002262	Myeloid cell homeostasis	22	130	0.5	0.49	0.0045
GO:0030334	Regulation of cell migration	83	927	0.22	0.41	0.0045
GO:0006950	Response to stress	235	3358	0.12	0.37	0.0050
GO:0006955	Immune response	109	1321	0.19	0.4	0.0051
GO:0006954	Inflammatory response	55	538	0.28	0.42	0.0053
GO:0048534	Hematopoietic or lymphoid organ development	67	705	0.25	0.41	0.0054
GO:0006334	Nucleosome assembly	21	124	0.5	0.47	0.0059
GO:0030097	Hemopoiesis	63	655	0.26	0.4	0.0067
GO:0048518	Positive regulation of biological process	396	6207	0.08	0.34	0.0087
GO:0044238	Primary metabolic process	448	7156	0.07	0.33	0.0098
GO:0071704	Organic substance metabolic process	467	7522	0.07	0.32	0.0127
GO:1901564	Organonitrogen compound metabolic process	325	4981	0.09	0.32	0.0136
GO:0045653	Negative regulation of megakaryocyte differentiation	8	19	0.9	0.45	0.0148
GO:2000145	Regulation of cell motility	84	988	0.2	0.34	0.0162
GO:0006338	Chromatin remodeling	35	303	0.34	0.36	0.0182
GO:0002684	Positive regulation of immune system process	76	874	0.21	0.33	0.0184
GO:0045638	Negative regulation of myeloid cell differentiation	17	97	0.52	0.38	0.0197
GO:0048584	Positive regulation of response to stimulus	156	2131	0.14	0.31	0.0197
GO:0070887	Cellular response to chemical stimulus	185	2609	0.12	0.31	0.0197
GO:0071824	protein-DNA complex subunit organization	32	268	0.35	0.36	0.0197
GO:1902624	Positive regulation of neutrophil migration	10	35	0.73	0.4	0.0211
GO:0050896	Response to stimulus	481	7835	0.06	0.29	0.0215
GO:1902531	Regulation of intracellular signal transduction	130	1726	0.15	0.3	0.0249
GO:0031497	Chromatin assembly	24	179	0.4	0.33	0.0294
GO:0050865	Regulation of cell activation	60	658	0.23	0.31	0.0294
GO:0051276	Chromosome organization	81	968	0.2	0.3	0.0294
GO:0040012	Regulation of locomotion	85	1032	0.19	0.3	0.0308
GO:0002685	Regulation of leukocyte migration	28	231	0.36	0.31	0.0370
GO:1902622	Regulation of neutrophil migration	11	47	0.64	0.34	0.0370
GO:0048519	Negative regulation of biological process	338	5313	0.08	0.26	0.0436
GO:0002687	Positive regulation of leukocyte migration	21	151	0.42	0.3	0.0446
GO:0030335	Positive regulation of cell migration	50	529	0.25	0.28	0.0446
GO:0061644	Protein localization to CENP-A containing chromatin	7	18	0.86	0.34	0.0456
GO:0050900	Leukocyte migration	29	249	0.34	0.29	0.0477
GO:0071459	Protein localization to chromosome, centromeric region	10	41	0.66	0.31	0.0500

## Sheet: S9
Table S9. Gene Ontology Over Representation Analysis (ORA) of differentially expressed genes between pre- and post-treatment asthmatic patients receiving dupilumab in G1 (BP, biological process; CC, cellular compartment; MF, molecular function).
GO term	Description	Size	Overlap	Expect	Enrichment Ratio	P-value	FDR	Type
GO:0002181	cytoplasmic translation	157	38	9413050768	4036948375	7.08E-14	5.94E-11	BP
GO:0003735	structural constituent of ribosome	158	37	955958231	3870461993	5.57E-13	1.55E-10	MF
GO:0005840	ribosome	234	41	1529787435	2680110913	5.02E-09	9.50E-07	CC
GO:0030055	cell-substrate junction	433	51	283076051	1801635985	2.69E-05	2.54E-03	CC
GO:0030099	myeloid cell differentiation	421	47	2524136543	1862022881	2.81E-05	7.24E-03	BP
GO:0048872	homeostasis of number of cells	316	38	1894601301	2005699034	3.28E-05	7.24E-03	BP
GO:0050900	leukocyte migration	388	44	232628261	1891429692	3.45E-05	7.24E-03	BP
GO:0042330	taxis	454	49	2721990477	1800153249	4.59E-05	7.70E-03	BP
GO:0016684	oxidoreductase activity. acting on peroxide as acceptor	58	12	3509213759	3419569403	1.49E-04	2.08E-02	MF
GO:0071604	transforming growth factor beta production	43	10	2578096707	3878830446	1.79E-04	2.50E-02	BP
GO:0030527	structural constituent of chromatin	54	11	3267199017	336679827	3.23E-04	2.53E-02	MF
GO:0034728	nucleosome organization	102	16	6115485212	2616309163	3.58E-04	4.29E-02	BP
GO:0016298	lipase activity	132	19	7986486486	2379018613	3.64E-04	2.53E-02	MF
GO:0019843	rRNA binding	65	12	3932739558	3051308083	4.57E-04	2.54E-02	MF

[truncated: 5 more sheets: S10, S11, S12, S13, S14]
